# Supplementary material for: Genetic architecture of plasma metabolome in 254,825 individuals
Source: Nat Commun. 2025 Sep 19;16:8272. doi: 10.1038/s41467-025-62126-w (PMC12449471; doi:10.1038/s41467-025-62126-w)
Supplement: Supplementary file 3 — Supplementary Data 1-32 [file 41467_2025_62126_MOESM3_ESM.xlsx]

## Sheet: Index
Table	Contents
Supplementary Data 1	Summary of participant characteristics
Supplementary Data 2	UKB Nightingale metabolite measurements and parameters
Supplementary Data 3	Summary of significantly associated SNPs and lead SNPs for each metabolite
Supplementary Data 4	Identified independent trait-associated loci associated with the 249 metabolic measures and 64 derived ratiosc
Supplementary Data 5	Summary of proteins shared by 64 metabolite pairs
Supplementary Data 6	Summary of numerator and denominator contributions to ratio-associated loci
Supplementary Data 7	Summary statistics for lead variants identified through ratio-based GWAS, including P values for constituent metabolites
Supplementary Data 8	Pleiotropic loci across the 249 metabolic measures and 64 derived ratios
Supplementary Data 9	Intercept values and estimated heritability from LD Score regression analysis
Supplementary Data 10	Novelty assessment and effector gene assignment for causal variants identified by fine-mapping
Supplementary Data 11	Number of associations with posterior probability greater than 0.95 or 0.99 and residual phenotypic variance explained by variants with > 99% posterior inclusion probability
Supplementary Data 12	Genetic and phenotypic correlations between cholesterol measures in lipoprotein subclass particles
Supplementary Data 13	Information of 19 representative metabolomics GWAS used for validation
Supplementary Data 14	GWAS validation results across 19 studies
Supplementary Data 15	GWAS validation using variants filtered by multiple significance thresholds
Supplementary Data 16	Proportion of lead variants replicated between the current study and Karjalainen et al., 2024
Supplementary Data 17	GWAS validation results in individuals with non-British ancestries (Total N = 36,445)
Supplementary Data 18	Colocalization results supporting effector gene–metabolite annotations based on eQTL and pQTL data
Supplementary Data 19	The effector genes assigned to metabolites and metabolite ratios
Supplementary Data 20	Medical and pharmacological annotation of effector genes
Supplementary Data 21	Significant association signals from WES-based rare-variant aggregation tests and their significance after conditioning on nearby associated common lead variants identified in our GWAS
Supplementary Data 22	Genomic inflation factors of the WES-based aggregate test and the number of genes associated with each metabolite
Supplementary Data 23	Comparison of gene-metabolite associations between current study and Nag et al.
Supplementary Data 24	The FinnGen outcomes utilized in LDSC, colocalization and MR analyses
Supplementary Data 25	Significant colocalization results (PP.H4 > 0.8) between metabolic traits and FinnGen diseases
Supplementary Data 26	Significant MR results between metabolites and FinnGen diseases based on FDR-corrected IVW or wald ratio P-values (threshold 5e-8, IVs associated with >5 metabolites removed)
Supplementary Data 27	Subset of significant MR results (threshold 1e-6, IVs associated with >5 metabolites removed) based on pairs identified in the main MR analysis
Supplementary Data 28	Subset of significant MR results (threshold 5e-8, IVs associated with >3 metabolites removed) based on pairs identified in the main MR analysis
Supplementary Data 29	Significant reverse MR results based on FDR-corrected IVW or Wald ratio P-values, for pairs identified as significant in the main MR analysis
Supplementary Data 30	Sample sizes and UBERON ids for gene expression data across 49 tissues in GTEx V8
Supplementary Data 31	Instrumental variables associated with fewer than five metabolites (P < 5e-8)
Supplementary Data 32	Instrumental variables associated with fewer than five metabolites (P < 1e-6)

## Sheet: S1
Supplementary Data 1: Summary of participant characteristics
Characteristic		Values
N		254825
Age		58.00 [50.00, 63.00]
Sex	Female	137089 (53.8)
	Male	117736 (46.2)
Ethnicity	British	218380 (85.7)
	Non-British	36445 (14.3)
Fating time		3.00 [2.00, 4.00]
Assessment center	11001	12319 (4.8)
	11002	6268 (2.5)
	11003	7245 (2.8)
	11004	7342 (2.9)
	11005	7369 (2.9)
	11006	13004 (5.1)
	11007	12692 (5.0)
	11008	23224 (9.1)
	11009	14664 (5.8)
	11010	29966 (11.8)
	11011	17643 (6.9)
	11012	5248 (2.1)
	11013	13733 (5.4)
	11014	21478 (8.4)
	11016	21974 (8.6)
	11017	8130 (3.2)
	11018	11131 (4.4)
	11020	10942 (4.3)
	11021	9459 (3.7)
	11022	815 (0.3)
	11023	179 (0.1)

## Sheet: S2
Supplementary Data 2: UKB Nightingale metabolite measurements and parameters
Metabolite	Shortened_name	Final_name	Units	Group	Sub_Group	Type	Nightingale	UKB_Field_ID	QC_Flag_Field_ID	Full_Formula	Simplified_Formula	adni_TEXT	adni_UNITS	adni_NOTES	Clinical_use
Alanine	Ala	Ala	mmol/L	Amino acids	Amino acids	Non-derived	TRUE	23460	23760			Alanine	mmol/l	Amino acids	TRUE
Glutamine	Gln	Gln	mmol/L	Amino acids	Amino acids	Non-derived	TRUE	23461	23761			Glutamine	mmol/l	Amino acids
Glycine	Gly	Gly	mmol/L	Amino acids	Amino acids	Non-derived	TRUE	23462	23762			Glycine	mmol/l	Amino acids	TRUE
Histidine	His	His	mmol/L	Amino acids	Amino acids	Non-derived	TRUE	23463	23763			Histidine	mmol/l	Amino acids	TRUE
Phenylalanine	Phe	Phe	mmol/L	Amino acids	Aromatic amino acids	Non-derived	TRUE	23468	23768			Phenylalanine	mmol/l	Amino acids	TRUE
Tyrosine	Tyr	Tyr	mmol/L	Amino acids	Aromatic amino acids	Non-derived	TRUE	23469	23769			Tyrosine	mmol/l	Amino acids	TRUE
Isoleucine	Ile	Ile	mmol/L	Amino acids	Branched-chain amino acids	Non-derived	TRUE	23465	23765			Isoleucine	mmol/l	Amino acids	TRUE
Leucine	Leu	Leu	mmol/L	Amino acids	Branched-chain amino acids	Non-derived	TRUE	23466	23766			Leucine	mmol/l	Amino acids	TRUE
Total Concentration of Branched-Chain Amino Acids (Leucine + Isoleucine + Valine)	Total_BCAA	Total BCAA	mmol/L	Amino acids	Branched-chain amino acids	Composite	TRUE	23464	23764	Leu + Ile + Val	Leu + Ile + Val	Total concentration of branched-chain amino acids (leucine + isoleucine + valine)	mmol/l	Amino acids	TRUE
Valine	Val	Val	mmol/L	Amino acids	Branched-chain amino acids	Non-derived	TRUE	23467	23767			Valine	mmol/l	Amino acids	TRUE
Apolipoprotein B to Apolipoprotein A1 ratio	ApoB_by_ApoA1	ApoB/ApoA1	ratio	Apolipoproteins	Apolipoproteins ratios	Ratio	TRUE	23441	23741	ApoB / ApoA1	ApoB / ApoA1	Ratio of apolipoprotein B to apolipoprotein A1	ratio	Apolipoproteins	TRUE
Apolipoprotein A1	ApoA1	ApoA1	g/l	Apolipoproteins	Apolipoproteins	Non-derived	TRUE	23440	23740			Apolipoprotein A1	g/l	Apolipoproteins	TRUE
Apolipoprotein B	ApoB	ApoB	g/l	Apolipoproteins	Apolipoproteins	Non-derived	TRUE	23439	23739			Apolipoprotein B	g/l	Apolipoproteins	TRUE
Clinical LDL Cholesterol	Clinical_LDL_C	Clinical LDL-C	mmol/L	Cholesterol	Cholesterol	Non-derived	TRUE	23404	23704			Clinical LDL cholesterol	mmol/l	Cholesterol	TRUE
HDL Cholesterol	HDL_C	HDL-C	mmol/L	Cholesterol	Cholesterol	Composite	TRUE	23406	23706	XL_HDL_CE + XL_HDL_FC + L_HDL_CE + L_HDL_FC + M_HDL_CE + M_HDL_FC + S_HDL_CE + S_HDL_FC	XL_HDL_C + L_HDL_C + M_HDL_C + S_HDL_C	HDL cholesterol	mmol/l	Cholesterol	TRUE
LDL Cholesterol	LDL_C	LDL-C	mmol/L	Cholesterol	Cholesterol	Composite	TRUE	23405	23705	L_LDL_CE + L_LDL_FC + M_LDL_CE + M_LDL_FC + S_LDL_CE + S_LDL_FC	L_LDL_C + M_LDL_C + S_LDL_C	LDL cholesterol	mmol/l	Cholesterol
Total Cholesterol Minus HDL-C	non_HDL_C	Non-HDL-C	mmol/L	Cholesterol	Cholesterol	Composite	TRUE	23401	23701	XXL_VLDL_CE + XXL_VLDL_FC + XL_VLDL_CE + XL_VLDL_FC + L_VLDL_CE + L_VLDL_FC + M_VLDL_CE + M_VLDL_FC + S_VLDL_CE + S_VLDL_FC + XS_VLDL_CE + XS_VLDL_FC + L_LDL_CE + L_LDL_FC + M_LDL_CE + M_LDL_FC + S_LDL_CE + S_LDL_FC + IDL_CE + IDL_FC	Total_C - HDL_C	Total cholesterol minus HDL-C	mmol/l	Cholesterol
Remnant Cholesterol (Non-HDL, Non-LDL -Cholesterol)	Remnant_C	Remnant-C	mmol/L	Cholesterol	Cholesterol	Composite	TRUE	23402	23702	XXL_VLDL_CE + XXL_VLDL_FC + XL_VLDL_CE + XL_VLDL_FC + L_VLDL_CE + L_VLDL_FC + M_VLDL_CE + M_VLDL_FC + S_VLDL_CE + S_VLDL_FC + XS_VLDL_CE + XS_VLDL_FC + IDL_CE + IDL_FC	Total_C - HDL_C - LDL_C	Remnant cholesterol (non-HDL, non-LDL -cholesterol)	mmol/l	Cholesterol
Total Cholesterol	Total_C	Total C	mmol/L	Cholesterol	Cholesterol	Composite	TRUE	23400	23700	XXL_VLDL_CE + XXL_VLDL_FC + XL_VLDL_CE + XL_VLDL_FC + L_VLDL_CE + L_VLDL_FC + M_VLDL_CE + M_VLDL_FC + S_VLDL_CE + S_VLDL_FC + XS_VLDL_CE + XS_VLDL_FC + IDL_CE + IDL_FC + L_LDL_CE + L_LDL_FC + M_LDL_CE + M_LDL_FC + S_LDL_CE + S_LDL_FC + XL_HDL_CE + XL_HDL_FC + L_HDL_CE + L_HDL_FC + M_HDL_CE + M_HDL_FC + S_HDL_CE + S_HDL_FC	VLDL_C + IDL_C + LDL_C + HDL_C	Total cholesterol	mmol/l	Cholesterol	TRUE
VLDL Cholesterol	VLDL_C	VLDL-C	mmol/L	Cholesterol	Cholesterol	Composite	TRUE	23403	23703	XXL_VLDL_CE + XXL_VLDL_FC + XL_VLDL_CE + XL_VLDL_FC + L_VLDL_CE + L_VLDL_FC + M_VLDL_CE + M_VLDL_FC + S_VLDL_CE + S_VLDL_FC + XS_VLDL_CE + XS_VLDL_FC	XXL_VLDL_C + XL_VLDL_C + L_VLDL_C + M_VLDL_C + S_VLDL_C + XS_VLDL_C	VLDL cholesterol	mmol/l	Cholesterol	TRUE
Cholesteryl Esters in HDL	HDL_CE	HDL-CE	mmol/L	Cholesterol	Cholesteryl esters	Composite	TRUE	23418	23718	XL_HDL_CE + L_HDL_CE + M_HDL_CE + S_HDL_CE	XL_HDL_CE + L_HDL_CE + M_HDL_CE + S_HDL_CE	Cholesteryl esters in HDL	mmol/l	Cholesteryl esters
Cholesteryl Esters in LDL	LDL_CE	LDL-CE	mmol/L	Cholesterol	Cholesteryl esters	Composite	TRUE	23417	23717	L_LDL_CE + M_LDL_CE + S_LDL_CE	L_LDL_CE + M_LDL_CE + S_LDL_CE	Cholesteryl esters in LDL	mmol/l	Cholesteryl esters
Total Esterified Cholesterol	Total_CE	Total CE	mmol/L	Cholesterol	Cholesteryl esters	Composite	TRUE	23415	23715	XXL_VLDL_CE + XL_VLDL_CE + L_VLDL_CE + M_VLDL_CE + S_VLDL_CE + XS_VLDL_CE + IDL_CE + L_LDL_CE + M_LDL_CE + S_LDL_CE + XL_HDL_CE + L_HDL_CE + M_HDL_CE + S_HDL_CE	VLDL_CE + IDL_CE + LDL_CE + HDL_CE	Total esterified cholesterol	mmol/l	Cholesteryl esters
Cholesteryl Esters in VLDL	VLDL_CE	VLDL-CE	mmol/L	Cholesterol	Cholesteryl esters	Composite	TRUE	23416	23716	XXL_VLDL_CE + XL_VLDL_CE + L_VLDL_CE + M_VLDL_CE + S_VLDL_CE + XS_VLDL_CE	XXL_VLDL_CE + XL_VLDL_CE + L_VLDL_CE + M_VLDL_CE + S_VLDL_CE + XS_VLDL_CE	Cholesteryl esters in VLDL	mmol/l	Cholesteryl esters
Omega-6 Fatty Acids to Omega-3 Fatty Acids ratio	Omega_6_by_Omega_3	Omega-6/Omega-3	ratio	Fatty acids	Fatty acid ratios	Ratio	TRUE	23459	23759	Omega_6 / Omega_3	Omega_6 / Omega_3	Ratio of omega-6 fatty acids to omega-3 fatty acids	ratio	Fatty acids	TRUE
Polyunsaturated Fatty Acids to Monounsaturated Fatty Acids ratio	PUFA_by_MUFA	PUFA/MUFA	ratio	Fatty acids	Fatty acid ratios	Ratio	TRUE	23458	23758	(Omega_3 + Omega_6) / MUFA	PUFA / MUFA	Ratio of polyunsaturated fatty acids to monounsaturated fatty acids	ratio	Fatty acids	TRUE
Docosahexaenoic Acid to Total Fatty Acids percentage	DHA_pct	DHA%	%	Fatty acids	Fatty acid ratios	Percentage	TRUE	23457	23757	DHA / (Omega_3 + Omega_6 + MUFA + SFA) * 100	DHA / Total_FA * 100	Ratio of docosahexaenoic acid to total fatty acids	%	Fatty acids	TRUE
Linoleic Acid to Total Fatty Acids percentage	LA_pct	LA%	%	Fatty acids	Fatty acid ratios	Percentage	TRUE	23456	23756	LA / (Omega_3 + Omega_6 + MUFA + SFA) * 100	LA / Total_FA * 100	Ratio of linoleic acid to total fatty acids	%	Fatty acids
Monounsaturated Fatty Acids to Total Fatty Acids percentage	MUFA_pct	MUFA%	%	Fatty acids	Fatty acid ratios	Percentage	TRUE	23454	23754	MUFA / (Omega_3 + Omega_6 + MUFA + SFA) * 100	MUFA / Total_FA * 100	Ratio of monounsaturated fatty acids to total fatty acids	%	Fatty acids	TRUE
Omega-3 Fatty Acids to Total Fatty Acids percentage	Omega_3_pct	Omega-3%	%	Fatty acids	Fatty acid ratios	Percentage	TRUE	23451	23751	Omega_3 / (Omega_3 + Omega_6 + MUFA + SFA) * 100	Omega_3 / Total_FA * 100	Ratio of omega-3 fatty acids to total fatty acids	%	Fatty acids	TRUE
Omega-6 Fatty Acids to Total Fatty Acids percentage	Omega_6_pct	Omega-6%	%	Fatty acids	Fatty acid ratios	Percentage	TRUE	23452	23752	Omega_6 / (Omega_3 + Omega_6 + MUFA + SFA) * 100	Omega_6 / Total_FA * 100	Ratio of omega-6 fatty acids to total fatty acids	%	Fatty acids	TRUE
Polyunsaturated Fatty Acids to Total Fatty Acids percentage	PUFA_pct	PUFA%	%	Fatty acids	Fatty acid ratios	Percentage	TRUE	23453	23753	(Omega_3 + Omega_6) / (Omega_3 + Omega_6 + MUFA + SFA) * 100	PUFA / Total_FA * 100	Ratio of polyunsaturated fatty acids to total fatty acids	%	Fatty acids	TRUE
Saturated Fatty Acids to Total Fatty Acids percentage	SFA_pct	SFA%	%	Fatty acids	Fatty acid ratios	Percentage	TRUE	23455	23755	SFA / (Omega_3 + Omega_6 + MUFA + SFA) * 100	SFA / Total_FA * 100	Ratio of saturated fatty acids to total fatty acids	%	Fatty acids	TRUE
Docosahexaenoic Acid	DHA	DHA	mmol/L	Fatty acids	Fatty acids	Non-derived	TRUE	23450	23750			Docosahexaenoic acid	mmol/l	Fatty acids	TRUE
Linoleic Acid	LA	LA	mmol/L	Fatty acids	Fatty acids	Non-derived	TRUE	23449	23749			Linoleic acid	mmol/l	Fatty acids
Monounsaturated Fatty Acids	MUFA	MUFA	mmol/L	Fatty acids	Fatty acids	Non-derived	TRUE	23447	23747			Monounsaturated fatty acids	mmol/l	Fatty acids	TRUE
Omega-3 Fatty Acids	Omega_3	Omega-3	mmol/L	Fatty acids	Fatty acids	Non-derived	TRUE	23444	23744			Omega-3 fatty acids	mmol/l	Fatty acids	TRUE
Omega-6 Fatty Acids	Omega_6	Omega-6	mmol/L	Fatty acids	Fatty acids	Non-derived	TRUE	23445	23745			Omega-6 fatty acids	mmol/l	Fatty acids	TRUE
Polyunsaturated Fatty Acids	PUFA	PUFA	mmol/L	Fatty acids	Fatty acids	Composite	TRUE	23446	23746	Omega_3 + Omega_6	Omega_3 + Omega_6	Polyunsaturated fatty acids	mmol/l	Fatty acids	TRUE
Saturated Fatty Acids	SFA	SFA	mmol/L	Fatty acids	Fatty acids	Non-derived	TRUE	23448	23748			Saturated fatty acids	mmol/l	Fatty acids	TRUE
Total Fatty Acids	Total_FA	Total FA	mmol/L	Fatty acids	Fatty acids	Composite	TRUE	23442	23742	Omega_3 + Omega_6 + MUFA + SFA	PUFA + MUFA + SFA	Total fatty acids	mmol/l	Fatty acids	TRUE
Degree of Unsaturation	Unsaturation	Unsaturation	degree	Fatty acids	Fatty acid ratios	Non-derived	TRUE	23443	23743			Degree of unsaturation	degree	Fatty acids
Albumin	Albumin	Albumin	g/l	Fluid balance	Fluid balance	Non-derived	TRUE	23479	23779			Albumin	g/l	Fluid balance	TRUE
Creatinine	Creatinine	Creatinine	mmol/L	Fluid balance	Fluid balance	Non-derived	TRUE	23478	23778			Creatinine	mmol/l	Fluid balance	TRUE
Free Cholesterol in HDL	HDL_FC	HDL-FC	mmol/L	Cholesterol	Free cholesterol	Composite	TRUE	23422	23722	XL_HDL_FC + L_HDL_FC + M_HDL_FC + S_HDL_FC	XL_HDL_FC + L_HDL_FC + M_HDL_FC + S_HDL_FC	Free cholesterol in HDL	mmol/l	Free cholesterol
Free Cholesterol in LDL	LDL_FC	LDL-FC	mmol/L	Cholesterol	Free cholesterol	Composite	TRUE	23421	23721	L_LDL_FC + M_LDL_FC + S_LDL_FC	L_LDL_FC + M_LDL_FC + S_LDL_FC	Free cholesterol in LDL	mmol/l	Free cholesterol
Total Free Cholesterol	Total_FC	Total FC	mmol/L	Cholesterol	Free cholesterol	Composite	TRUE	23419	23719	XXL_VLDL_FC + XL_VLDL_FC + L_VLDL_FC + M_VLDL_FC + S_VLDL_FC + XS_VLDL_FC + IDL_FC + L_LDL_FC + M_LDL_FC + S_LDL_FC + XL_HDL_FC + L_HDL_FC + M_HDL_FC + S_HDL_FC	VLDL_FC + IDL_FC + LDL_FC + HDL_FC	Total free cholesterol	mmol/l	Free cholesterol
Free Cholesterol in VLDL	VLDL_FC	VLDL-FC	mmol/L	Cholesterol	Free cholesterol	Composite	TRUE	23420	23720	XXL_VLDL_FC + XL_VLDL_FC + L_VLDL_FC + M_VLDL_FC + S_VLDL_FC + XS_VLDL_FC	XXL_VLDL_FC + XL_VLDL_FC + L_VLDL_FC + M_VLDL_FC + S_VLDL_FC + XS_VLDL_FC	Free cholesterol in VLDL	mmol/l	Free cholesterol
Citrate	Citrate	Citrate	mmol/L	Glycolysis-related	Glycolysis related metabolites	Non-derived	TRUE	23473	23773			Citrate	mmol/l	Glycolysis related metabolites
Glucose	Glucose	Glu	mmol/L	Glycolysis-related	Glycolysis related metabolites	Non-derived	TRUE	23470	23770			Glucose	mmol/l	Glycolysis related metabolites	TRUE
Lactate	Lactate	Lactate	mmol/L	Glycolysis-related	Glycolysis related metabolites	Non-derived	TRUE	23471	23771			Lactate	mmol/l	Glycolysis related metabolites	TRUE
Pyruvate	Pyruvate	Pyruvate	mmol/L	Glycolysis-related	Glycolysis related metabolites	Non-derived	TRUE	23472	23772			Pyruvate	mmol/l	Glycolysis related metabolites
Glycoprotein Acetyls	GlycA	GlycA	mmol/L	Inflammation	Inflammation	Non-derived	TRUE	23480	23780			Glycoprotein acetyls	mmol/l	Inflammation	TRUE
Acetate	Acetate	Acetate	mmol/L	Ketone bodies	Ketone bodies	Non-derived	TRUE	23475	23775			Acetate	mmol/l	Ketone bodies
Acetoacetate	Acetoacetate	Acetoacetate	mmol/L	Ketone bodies	Ketone bodies	Non-derived	TRUE	23476	23776			Acetoacetate	mmol/l	Ketone bodies
Acetone	Acetone	Acetone	mmol/L	Ketone bodies	Ketone bodies	Non-derived	TRUE	23477	23777			Acetone	mmol/l	Ketone bodies
3-Hydroxybutyrate	bOHbutyrate	3-Hydroxybutyrate	mmol/L	Ketone bodies	Ketone bodies	Non-derived	TRUE	23474	23774			3-Hydroxybutyrate	mmol/l	Ketone bodies
Concentration of HDL Particles	HDL_P	HDL-P	mmol/L	Lipoprotein and lipid	Lipoprotein particle concentrations	Composite	TRUE	23430	23730	XL_HDL_P + L_HDL_P + M_HDL_P + S_HDL_P	XL_HDL_P + L_HDL_P + M_HDL_P + S_HDL_P	Concentration of HDL particles	mmol/l	Lipoprotein particle concentrations
Concentration of LDL Particles	LDL_P	LDL-P	mmol/L	Lipoprotein and lipid	Lipoprotein particle concentrations	Composite	TRUE	23429	23729	L_LDL_P + M_LDL_P + S_LDL_P	L_LDL_P + M_LDL_P + S_LDL_P	Concentration of LDL particles	mmol/l	Lipoprotein particle concentrations
Total Concentration of Lipoprotein Particles	Total_P	Total P	mmol/L	Lipoprotein and lipid	Lipoprotein particle concentrations	Composite	TRUE	23427	23727	XXL_VLDL_P + XL_VLDL_P + L_VLDL_P + M_VLDL_P + S_VLDL_P + XS_VLDL_P + IDL_P + L_LDL_P + M_LDL_P + S_LDL_P + XL_HDL_P + L_HDL_P + M_HDL_P + S_HDL_P	VLDL_P + IDL_P + LDL_P + HDL_P	Total concentration of lipoprotein particles	mmol/l	Lipoprotein particle concentrations
Concentration of VLDL Particles	VLDL_P	VLDL-P	mmol/L	Lipoprotein and lipid	Lipoprotein particle concentrations	Composite	TRUE	23428	23728	XXL_VLDL_P + XL_VLDL_P + L_VLDL_P + M_VLDL_P + S_VLDL_P + XS_VLDL_P	XXL_VLDL_P + XL_VLDL_P + L_VLDL_P + M_VLDL_P + S_VLDL_P + XS_VLDL_P	Concentration of VLDL particles	mmol/l	Lipoprotein particle concentrations
Average Diameter for HDL Particles	HDL_size	HDL size	nm	Lipoprotein and lipid	Lipoprotein particle sizes	Non-derived	TRUE	23433	23733			Average diameter for HDL particles	nm	Lipoprotein particle sizes
Average Diameter for LDL Particles	LDL_size	LDL size	nm	Lipoprotein and lipid	Lipoprotein particle sizes	Non-derived	TRUE	23432	23732			Average diameter for LDL particles	nm	Lipoprotein particle sizes
Average Diameter for VLDL Particles	VLDL_size	VLDL size	nm	Lipoprotein and lipid	Lipoprotein particle sizes	Non-derived	TRUE	23431	23731			Average diameter for VLDL particles	nm	Lipoprotein particle sizes
Cholesterol in IDL	IDL_C	IDL-C	mmol/L	Lipoprotein and lipid	IDL	Composite	TRUE	23526	23826	IDL_CE + IDL_FC	IDL_CE + IDL_FC	Cholesterol in IDL	mmol/l	Lipoprotein subclasses
Cholesteryl Esters in IDL	IDL_CE	IDL-CE	mmol/L	Lipoprotein and lipid	IDL	Non-derived	TRUE	23527	23827			Cholesteryl esters in IDL	mmol/l	Lipoprotein subclasses
Free Cholesterol in IDL	IDL_FC	IDL-FC	mmol/L	Lipoprotein and lipid	IDL	Non-derived	TRUE	23528	23828			Free cholesterol in IDL	mmol/l	Lipoprotein subclasses
Total Lipids in IDL	IDL_L	IDL-L	mmol/L	Lipoprotein and lipid	IDL	Composite	TRUE	23524	23824	IDL_CE + IDL_FC + IDL_PL + IDL_TG	IDL_C + IDL_PL + IDL_TG	Total lipids in IDL	mmol/l	Lipoprotein subclasses
Concentration of IDL Particles	IDL_P	IDL-P	mmol/L	Lipoprotein and lipid	IDL	Non-derived	TRUE	23523	23823			Concentration of IDL particles	mmol/l	Lipoprotein subclasses
Phospholipids in IDL	IDL_PL	IDL-PL	mmol/L	Lipoprotein and lipid	IDL	Non-derived	TRUE	23525	23825			Phospholipids in IDL	mmol/l	Lipoprotein subclasses
Triglycerides in IDL	IDL_TG	IDL-TG	mmol/L	Lipoprotein and lipid	IDL	Non-derived	TRUE	23529	23829			Triglycerides in IDL	mmol/l	Lipoprotein subclasses
Cholesterol in Large HDL	L_HDL_C	L-HDL-C	mmol/L	Lipoprotein and lipid	Large HDL	Composite	TRUE	23561	23861	L_HDL_CE + L_HDL_FC	L_HDL_CE + L_HDL_FC	Cholesterol in large HDL	mmol/l	Lipoprotein subclasses
Cholesteryl Esters in Large HDL	L_HDL_CE	L-HDL-CE	mmol/L	Lipoprotein and lipid	Large HDL	Non-derived	TRUE	23562	23862			Cholesteryl esters in large HDL	mmol/l	Lipoprotein subclasses
Free Cholesterol in Large HDL	L_HDL_FC	L-HDL-FC	mmol/L	Lipoprotein and lipid	Large HDL	Non-derived	TRUE	23563	23863			Free cholesterol in large HDL	mmol/l	Lipoprotein subclasses
Total Lipids in Large HDL	L_HDL_L	L-HDL-L	mmol/L	Lipoprotein and lipid	Large HDL	Composite	TRUE	23559	23859	L_HDL_CE + L_HDL_FC + L_HDL_PL + L_HDL_TG	L_HDL_C + L_HDL_PL + L_HDL_TG	Total lipids in large HDL	mmol/l	Lipoprotein subclasses
Concentration of Large HDL Particles	L_HDL_P	L-HDL-P	mmol/L	Lipoprotein and lipid	Large HDL	Non-derived	TRUE	23558	23858			Concentration of large HDL particles	mmol/l	Lipoprotein subclasses
Phospholipids in Large HDL	L_HDL_PL	L-HDL-PL	mmol/L	Lipoprotein and lipid	Large HDL	Non-derived	TRUE	23560	23860			Phospholipids in large HDL	mmol/l	Lipoprotein subclasses
Triglycerides in Large HDL	L_HDL_TG	L-HDL-TG	mmol/L	Lipoprotein and lipid	Large HDL	Non-derived	TRUE	23564	23864			Triglycerides in large HDL	mmol/l	Lipoprotein subclasses
Cholesterol in Large LDL	L_LDL_C	L-LDL-C	mmol/L	Lipoprotein and lipid	Large LDL	Composite	TRUE	23533	23833	L_LDL_CE + L_LDL_FC	L_LDL_CE + L_LDL_FC	Cholesterol in large LDL	mmol/l	Lipoprotein subclasses
Cholesteryl Esters in Large LDL	L_LDL_CE	L-LDL-CE	mmol/L	Lipoprotein and lipid	Large LDL	Non-derived	TRUE	23534	23834			Cholesteryl esters in large LDL	mmol/l	Lipoprotein subclasses
Free Cholesterol in Large LDL	L_LDL_FC	L-LDL-FC	mmol/L	Lipoprotein and lipid	Large LDL	Non-derived	TRUE	23535	23835			Free cholesterol in large LDL	mmol/l	Lipoprotein subclasses
Total Lipids in Large LDL	L_LDL_L	L-LDL-L	mmol/L	Lipoprotein and lipid	Large LDL	Composite	TRUE	23531	23831	L_LDL_CE + L_LDL_FC + L_LDL_PL + L_LDL_TG	L_LDL_C + L_LDL_PL + L_LDL_TG	Total lipids in large LDL	mmol/l	Lipoprotein subclasses
Concentration of Large LDL Particles	L_LDL_P	L-LDL-P	mmol/L	Lipoprotein and lipid	Large LDL	Non-derived	TRUE	23530	23830			Concentration of large LDL particles	mmol/l	Lipoprotein subclasses
Phospholipids in Large LDL	L_LDL_PL	L-LDL-PL	mmol/L	Lipoprotein and lipid	Large LDL	Non-derived	TRUE	23532	23832			Phospholipids in large LDL	mmol/l	Lipoprotein subclasses
Triglycerides in Large LDL	L_LDL_TG	L-LDL-TG	mmol/L	Lipoprotein and lipid	Large LDL	Non-derived	TRUE	23536	23836			Triglycerides in large LDL	mmol/l	Lipoprotein subclasses
Cholesterol in Large VLDL	L_VLDL_C	L-VLDL-C	mmol/L	Lipoprotein and lipid	Large VLDL	Composite	TRUE	23498	23798	L_VLDL_CE + L_VLDL_FC	L_VLDL_CE + L_VLDL_FC	Cholesterol in large VLDL	mmol/l	Lipoprotein subclasses
Cholesteryl Esters in Large VLDL	L_VLDL_CE	L-VLDL-CE	mmol/L	Lipoprotein and lipid	Large VLDL	Non-derived	TRUE	23499	23799			Cholesteryl esters in large VLDL	mmol/l	Lipoprotein subclasses
Free Cholesterol in Large VLDL	L_VLDL_FC	L-VLDL-FC	mmol/L	Lipoprotein and lipid	Large VLDL	Non-derived	TRUE	23500	23800			Free cholesterol in large VLDL	mmol/l	Lipoprotein subclasses
Total Lipids in Large VLDL	L_VLDL_L	L-VLDL-L	mmol/L	Lipoprotein and lipid	Large VLDL	Composite	TRUE	23496	23796	L_VLDL_CE + L_VLDL_FC + L_VLDL_PL + L_VLDL_TG	L_VLDL_C + L_VLDL_PL + L_VLDL_TG	Total lipids in large VLDL	mmol/l	Lipoprotein subclasses
Concentration of Large VLDL Particles	L_VLDL_P	L-VLDL-P	mmol/L	Lipoprotein and lipid	Large VLDL	Non-derived	TRUE	23495	23795			Concentration of large VLDL particles	mmol/l	Lipoprotein subclasses
Phospholipids in Large VLDL	L_VLDL_PL	L-VLDL-PL	mmol/L	Lipoprotein and lipid	Large VLDL	Non-derived	TRUE	23497	23797			Phospholipids in large VLDL	mmol/l	Lipoprotein subclasses
Triglycerides in Large VLDL	L_VLDL_TG	L-VLDL-TG	mmol/L	Lipoprotein and lipid	Large VLDL	Non-derived	TRUE	23501	23801			Triglycerides in large VLDL	mmol/l	Lipoprotein subclasses
Cholesterol in Medium HDL	M_HDL_C	M-HDL-C	mmol/L	Lipoprotein and lipid	Medium HDL	Composite	TRUE	23568	23868	M_HDL_CE + M_HDL_FC	M_HDL_CE + M_HDL_FC	Cholesterol in medium HDL	mmol/l	Lipoprotein subclasses
Cholesteryl Esters in Medium HDL	M_HDL_CE	M-HDL-CE	mmol/L	Lipoprotein and lipid	Medium HDL	Non-derived	TRUE	23569	23869			Cholesteryl esters in medium HDL	mmol/l	Lipoprotein subclasses
Free Cholesterol in Medium HDL	M_HDL_FC	M-HDL-FC	mmol/L	Lipoprotein and lipid	Medium HDL	Non-derived	TRUE	23570	23870			Free cholesterol in medium HDL	mmol/l	Lipoprotein subclasses
Total Lipids in Medium HDL	M_HDL_L	M-HDL-L	mmol/L	Lipoprotein and lipid	Medium HDL	Composite	TRUE	23566	23866	M_HDL_CE + M_HDL_FC + M_HDL_PL + M_HDL_TG	M_HDL_C + M_HDL_PL + M_HDL_TG	Total lipids in medium HDL	mmol/l	Lipoprotein subclasses
Concentration of Medium HDL Particles	M_HDL_P	M-HDL-P	mmol/L	Lipoprotein and lipid	Medium HDL	Non-derived	TRUE	23565	23865			Concentration of medium HDL particles	mmol/l	Lipoprotein subclasses
Phospholipids in Medium HDL	M_HDL_PL	M-HDL-PL	mmol/L	Lipoprotein and lipid	Medium HDL	Non-derived	TRUE	23567	23867			Phospholipids in medium HDL	mmol/l	Lipoprotein subclasses
Triglycerides in Medium HDL	M_HDL_TG	M-HDL-TG	mmol/L	Lipoprotein and lipid	Medium HDL	Non-derived	TRUE	23571	23871			Triglycerides in medium HDL	mmol/l	Lipoprotein subclasses
Cholesterol in Medium LDL	M_LDL_C	M-LDL-C	mmol/L	Lipoprotein and lipid	Medium LDL	Composite	TRUE	23540	23840	M_LDL_CE + M_LDL_FC	M_LDL_CE + M_LDL_FC	Cholesterol in medium LDL	mmol/l	Lipoprotein subclasses
Cholesteryl Esters in Medium LDL	M_LDL_CE	M-LDL-CE	mmol/L	Lipoprotein and lipid	Medium LDL	Non-derived	TRUE	23541	23841			Cholesteryl esters in medium LDL	mmol/l	Lipoprotein subclasses
Free Cholesterol in Medium LDL	M_LDL_FC	M-LDL-FC	mmol/L	Lipoprotein and lipid	Medium LDL	Non-derived	TRUE	23542	23842			Free cholesterol in medium LDL	mmol/l	Lipoprotein subclasses
Total Lipids in Medium LDL	M_LDL_L	M-LDL-L	mmol/L	Lipoprotein and lipid	Medium LDL	Composite	TRUE	23538	23838	M_LDL_CE + M_LDL_FC + M_LDL_PL + M_LDL_TG	M_LDL_C + M_LDL_PL + M_LDL_TG	Total lipids in medium LDL	mmol/l	Lipoprotein subclasses
Concentration of Medium LDL Particles	M_LDL_P	M-LDL-P	mmol/L	Lipoprotein and lipid	Medium LDL	Non-derived	TRUE	23537	23837			Concentration of medium LDL particles	mmol/l	Lipoprotein subclasses
Phospholipids in Medium LDL	M_LDL_PL	M-LDL-PL	mmol/L	Lipoprotein and lipid	Medium LDL	Non-derived	TRUE	23539	23839			Phospholipids in medium LDL	mmol/l	Lipoprotein subclasses
Triglycerides in Medium LDL	M_LDL_TG	M-LDL-TG	mmol/L	Lipoprotein and lipid	Medium LDL	Non-derived	TRUE	23543	23843			Triglycerides in medium LDL	mmol/l	Lipoprotein subclasses
Cholesterol in Medium VLDL	M_VLDL_C	M-VLDL-C	mmol/L	Lipoprotein and lipid	Medium VLDL	Composite	TRUE	23505	23805	M_VLDL_CE + M_VLDL_FC	M_VLDL_CE + M_VLDL_FC	Cholesterol in medium VLDL	mmol/l	Lipoprotein subclasses
Cholesteryl Esters in Medium VLDL	M_VLDL_CE	M-VLDL-CE	mmol/L	Lipoprotein and lipid	Medium VLDL	Non-derived	TRUE	23506	23806			Cholesteryl esters in medium VLDL	mmol/l	Lipoprotein subclasses
Free Cholesterol in Medium VLDL	M_VLDL_FC	M-VLDL-FC	mmol/L	Lipoprotein and lipid	Medium VLDL	Non-derived	TRUE	23507	23807			Free cholesterol in medium VLDL	mmol/l	Lipoprotein subclasses
Total Lipids in Medium VLDL	M_VLDL_L	M-VLDL-L	mmol/L	Lipoprotein and lipid	Medium VLDL	Composite	TRUE	23503	23803	M_VLDL_CE + M_VLDL_FC + M_VLDL_PL + M_VLDL_TG	M_VLDL_C + M_VLDL_PL + M_VLDL_TG	Total lipids in medium VLDL	mmol/l	Lipoprotein subclasses
Concentration of Medium VLDL Particles	M_VLDL_P	M-VLDL-P	mmol/L	Lipoprotein and lipid	Medium VLDL	Non-derived	TRUE	23502	23802			Concentration of medium VLDL particles	mmol/l	Lipoprotein subclasses
Phospholipids in Medium VLDL	M_VLDL_PL	M-VLDL-PL	mmol/L	Lipoprotein and lipid	Medium VLDL	Non-derived	TRUE	23504	23804			Phospholipids in medium VLDL	mmol/l	Lipoprotein subclasses
Triglycerides in Medium VLDL	M_VLDL_TG	M-VLDL-TG	mmol/L	Lipoprotein and lipid	Medium VLDL	Non-derived	TRUE	23508	23808			Triglycerides in medium VLDL	mmol/l	Lipoprotein subclasses
Cholesterol in Small HDL	S_HDL_C	S-HDL-C	mmol/L	Lipoprotein and lipid	Small HDL	Composite	TRUE	23575	23875	S_HDL_CE + S_HDL_FC	S_HDL_CE + S_HDL_FC	Cholesterol in small HDL	mmol/l	Lipoprotein subclasses
Cholesteryl Esters in Small HDL	S_HDL_CE	S-HDL-CE	mmol/L	Lipoprotein and lipid	Small HDL	Non-derived	TRUE	23576	23876			Cholesteryl esters in small HDL	mmol/l	Lipoprotein subclasses
Free Cholesterol in Small HDL	S_HDL_FC	S-HDL-FC	mmol/L	Lipoprotein and lipid	Small HDL	Non-derived	TRUE	23577	23877			Free cholesterol in small HDL	mmol/l	Lipoprotein subclasses
Total Lipids in Small HDL	S_HDL_L	S-HDL-L	mmol/L	Lipoprotein and lipid	Small HDL	Composite	TRUE	23573	23873	S_HDL_CE + S_HDL_FC + S_HDL_PL + S_HDL_TG	S_HDL_C + S_HDL_PL + S_HDL_TG	Total lipids in small HDL	mmol/l	Lipoprotein subclasses
Concentration of Small HDL Particles	S_HDL_P	S-HDL-P	mmol/L	Lipoprotein and lipid	Small HDL	Non-derived	TRUE	23572	23872			Concentration of small HDL particles	mmol/l	Lipoprotein subclasses
Phospholipids in Small HDL	S_HDL_PL	S-HDL-PL	mmol/L	Lipoprotein and lipid	Small HDL	Non-derived	TRUE	23574	23874			Phospholipids in small HDL	mmol/l	Lipoprotein subclasses
Triglycerides in Small HDL	S_HDL_TG	S-HDL-TG	mmol/L	Lipoprotein and lipid	Small HDL	Non-derived	TRUE	23578	23878			Triglycerides in small HDL	mmol/l	Lipoprotein subclasses
Cholesterol in Small LDL	S_LDL_C	S-LDL-C	mmol/L	Lipoprotein and lipid	Small LDL	Composite	TRUE	23547	23847	S_LDL_CE + S_LDL_FC	S_LDL_CE + S_LDL_FC	Cholesterol in small LDL	mmol/l	Lipoprotein subclasses
Cholesteryl Esters in Small LDL	S_LDL_CE	S-LDL-CE	mmol/L	Lipoprotein and lipid	Small LDL	Non-derived	TRUE	23548	23848			Cholesteryl esters in small LDL	mmol/l	Lipoprotein subclasses
Free Cholesterol in Small LDL	S_LDL_FC	S-LDL-FC	mmol/L	Lipoprotein and lipid	Small LDL	Non-derived	TRUE	23549	23849			Free cholesterol in small LDL	mmol/l	Lipoprotein subclasses
Total Lipids in Small LDL	S_LDL_L	S-LDL-L	mmol/L	Lipoprotein and lipid	Small LDL	Composite	TRUE	23545	23845	S_LDL_CE + S_LDL_FC + S_LDL_PL + S_LDL_TG	S_LDL_C + S_LDL_PL + S_LDL_TG	Total lipids in small LDL	mmol/l	Lipoprotein subclasses
Concentration of Small LDL Particles	S_LDL_P	S-LDL-P	mmol/L	Lipoprotein and lipid	Small LDL	Non-derived	TRUE	23544	23844			Concentration of small LDL particles	mmol/l	Lipoprotein subclasses
Phospholipids in Small LDL	S_LDL_PL	S-LDL-PL	mmol/L	Lipoprotein and lipid	Small LDL	Non-derived	TRUE	23546	23846			Phospholipids in small LDL	mmol/l	Lipoprotein subclasses
Triglycerides in Small LDL	S_LDL_TG	S-LDL-TG	mmol/L	Lipoprotein and lipid	Small LDL	Non-derived	TRUE	23550	23850			Triglycerides in small LDL	mmol/l	Lipoprotein subclasses
Cholesterol in Small VLDL	S_VLDL_C	S-VLDL-C	mmol/L	Lipoprotein and lipid	Small VLDL	Composite	TRUE	23512	23812	S_VLDL_CE + S_VLDL_FC	S_VLDL_CE + S_VLDL_FC	Cholesterol in small VLDL	mmol/l	Lipoprotein subclasses
Cholesteryl Esters in Small VLDL	S_VLDL_CE	S-VLDL-CE	mmol/L	Lipoprotein and lipid	Small VLDL	Non-derived	TRUE	23513	23813			Cholesteryl esters in small VLDL	mmol/l	Lipoprotein subclasses
Free Cholesterol in Small VLDL	S_VLDL_FC	S-VLDL-FC	mmol/L	Lipoprotein and lipid	Small VLDL	Non-derived	TRUE	23514	23814			Free cholesterol in small VLDL	mmol/l	Lipoprotein subclasses
Total Lipids in Small VLDL	S_VLDL_L	S-VLDL-L	mmol/L	Lipoprotein and lipid	Small VLDL	Composite	TRUE	23510	23810	S_VLDL_CE + S_VLDL_FC + S_VLDL_PL + S_VLDL_TG	S_VLDL_C + S_VLDL_PL + S_VLDL_TG	Total lipids in small VLDL	mmol/l	Lipoprotein subclasses
Concentration of Small VLDL Particles	S_VLDL_P	S-VLDL-P	mmol/L	Lipoprotein and lipid	Small VLDL	Non-derived	TRUE	23509	23809			Concentration of small VLDL particles	mmol/l	Lipoprotein subclasses
Phospholipids in Small VLDL	S_VLDL_PL	S-VLDL-PL	mmol/L	Lipoprotein and lipid	Small VLDL	Non-derived	TRUE	23511	23811			Phospholipids in small VLDL	mmol/l	Lipoprotein subclasses
Triglycerides in Small VLDL	S_VLDL_TG	S-VLDL-TG	mmol/L	Lipoprotein and lipid	Small VLDL	Non-derived	TRUE	23515	23815			Triglycerides in small VLDL	mmol/l	Lipoprotein subclasses
Cholesterol in Very Large HDL	XL_HDL_C	XL-HDL-C	mmol/L	Lipoprotein and lipid	Very large HDL	Composite	TRUE	23554	23854	XL_HDL_CE + XL_HDL_FC	XL_HDL_CE + XL_HDL_FC	Cholesterol in very large HDL	mmol/l	Lipoprotein subclasses
Cholesteryl Esters in Very Large HDL	XL_HDL_CE	XL-HDL-CE	mmol/L	Lipoprotein and lipid	Very large HDL	Non-derived	TRUE	23555	23855			Cholesteryl esters in very large HDL	mmol/l	Lipoprotein subclasses
Free Cholesterol in Very Large HDL	XL_HDL_FC	XL-HDL-FC	mmol/L	Lipoprotein and lipid	Very large HDL	Non-derived	TRUE	23556	23856			Free cholesterol in very large HDL	mmol/l	Lipoprotein subclasses
Total Lipids in Very Large HDL	XL_HDL_L	XL-HDL-L	mmol/L	Lipoprotein and lipid	Very large HDL	Composite	TRUE	23552	23852	XL_HDL_CE + XL_HDL_FC + XL_HDL_PL + XL_HDL_TG	XL_HDL_C + XL_HDL_PL + XL_HDL_TG	Total lipids in very large HDL	mmol/l	Lipoprotein subclasses
Concentration of Very Large HDL Particles	XL_HDL_P	XL-HDL-P	mmol/L	Lipoprotein and lipid	Very large HDL	Non-derived	TRUE	23551	23851			Concentration of very large HDL particles	mmol/l	Lipoprotein subclasses
Phospholipids in Very Large HDL	XL_HDL_PL	XL-HDL-PL	mmol/L	Lipoprotein and lipid	Very large HDL	Non-derived	TRUE	23553	23853			Phospholipids in very large HDL	mmol/l	Lipoprotein subclasses
Triglycerides in Very Large HDL	XL_HDL_TG	XL-HDL-TG	mmol/L	Lipoprotein and lipid	Very large HDL	Non-derived	TRUE	23557	23857			Triglycerides in very large HDL	mmol/l	Lipoprotein subclasses
Cholesterol in Very Large VLDL	XL_VLDL_C	XL-VLDL-C	mmol/L	Lipoprotein and lipid	Very large VLDL	Composite	TRUE	23491	23791	XL_VLDL_CE + XL_VLDL_FC	XL_VLDL_CE + XL_VLDL_FC	Cholesterol in very large VLDL	mmol/l	Lipoprotein subclasses
Cholesteryl Esters in Very Large VLDL	XL_VLDL_CE	XL-VLDL-CE	mmol/L	Lipoprotein and lipid	Very large VLDL	Non-derived	TRUE	23492	23792			Cholesteryl esters in very large VLDL	mmol/l	Lipoprotein subclasses
Free Cholesterol in Very Large VLDL	XL_VLDL_FC	XL-VLDL-FC	mmol/L	Lipoprotein and lipid	Very large VLDL	Non-derived	TRUE	23493	23793			Free cholesterol in very large VLDL	mmol/l	Lipoprotein subclasses
Total Lipids in Very Large VLDL	XL_VLDL_L	XL-VLDL-L	mmol/L	Lipoprotein and lipid	Very large VLDL	Composite	TRUE	23489	23789	XL_VLDL_CE + XL_VLDL_FC + XL_VLDL_PL + XL_VLDL_TG	XL_VLDL_C + XL_VLDL_PL + XL_VLDL_TG	Total lipids in very large VLDL	mmol/l	Lipoprotein subclasses
Concentration of Very Large VLDL Particles	XL_VLDL_P	XL-VLDL-P	mmol/L	Lipoprotein and lipid	Very large VLDL	Non-derived	TRUE	23488	23788			Concentration of very large VLDL particles	mmol/l	Lipoprotein subclasses
Phospholipids in Very Large VLDL	XL_VLDL_PL	XL-VLDL-PL	mmol/L	Lipoprotein and lipid	Very large VLDL	Non-derived	TRUE	23490	23790			Phospholipids in very large VLDL	mmol/l	Lipoprotein subclasses
Triglycerides in Very Large VLDL	XL_VLDL_TG	XL-VLDL-TG	mmol/L	Lipoprotein and lipid	Very large VLDL	Non-derived	TRUE	23494	23794			Triglycerides in very large VLDL	mmol/l	Lipoprotein subclasses
Cholesterol in Very Small VLDL	XS_VLDL_C	XS-VLDL-C	mmol/L	Lipoprotein and lipid	Very small VLDL	Composite	TRUE	23519	23819	XS_VLDL_CE + XS_VLDL_FC	XS_VLDL_CE + XS_VLDL_FC	Cholesterol in very small VLDL	mmol/l	Lipoprotein subclasses
Cholesteryl Esters in Very Small VLDL	XS_VLDL_CE	XS-VLDL-CE	mmol/L	Lipoprotein and lipid	Very small VLDL	Non-derived	TRUE	23520	23820			Cholesteryl esters in very small VLDL	mmol/l	Lipoprotein subclasses
Free Cholesterol in Very Small VLDL	XS_VLDL_FC	XS-VLDL-FC	mmol/L	Lipoprotein and lipid	Very small VLDL	Non-derived	TRUE	23521	23821			Free cholesterol in very small VLDL	mmol/l	Lipoprotein subclasses
Total Lipids in Very Small VLDL	XS_VLDL_L	XS-VLDL-L	mmol/L	Lipoprotein and lipid	Very small VLDL	Composite	TRUE	23517	23817	XS_VLDL_CE + XS_VLDL_FC + XS_VLDL_PL + XS_VLDL_TG	XS_VLDL_C + XS_VLDL_PL + XS_VLDL_TG	Total lipids in very small VLDL	mmol/l	Lipoprotein subclasses
Concentration of Very Small VLDL Particles	XS_VLDL_P	XS-VLDL-P	mmol/L	Lipoprotein and lipid	Very small VLDL	Non-derived	TRUE	23516	23816			Concentration of very small VLDL particles	mmol/l	Lipoprotein subclasses
Phospholipids in Very Small VLDL	XS_VLDL_PL	XS-VLDL-PL	mmol/L	Lipoprotein and lipid	Very small VLDL	Non-derived	TRUE	23518	23818			Phospholipids in very small VLDL	mmol/l	Lipoprotein subclasses
Triglycerides in Very Small VLDL	XS_VLDL_TG	XS-VLDL-TG	mmol/L	Lipoprotein and lipid	Very small VLDL	Non-derived	TRUE	23522	23822			Triglycerides in very small VLDL	mmol/l	Lipoprotein subclasses
Cholesterol in Chylomicrons and Extremely Large VLDL	XXL_VLDL_C	XXL-VLDL-C	mmol/L	Lipoprotein and lipid	Chylomicrons and extremely large VLDL	Composite	TRUE	23484	23784	XXL_VLDL_CE + XXL_VLDL_FC	XXL_VLDL_CE + XXL_VLDL_FC	Cholesterol in chylomicrons and extremely large VLDL	mmol/l	Lipoprotein subclasses
Cholesteryl Esters in Chylomicrons and Extremely Large VLDL	XXL_VLDL_CE	XXL-VLDL-CE	mmol/L	Lipoprotein and lipid	Chylomicrons and extremely large VLDL	Non-derived	TRUE	23485	23785			Cholesteryl esters in chylomicrons and extremely large VLDL	mmol/l	Lipoprotein subclasses
Free Cholesterol in Chylomicrons and Extremely Large VLDL	XXL_VLDL_FC	XXL-VLDL-FC	mmol/L	Lipoprotein and lipid	Chylomicrons and extremely large VLDL	Non-derived	TRUE	23486	23786			Free cholesterol in chylomicrons and extremely large VLDL	mmol/l	Lipoprotein subclasses
Total Lipids in Chylomicrons and Extremely Large VLDL	XXL_VLDL_L	XXL-VLDL-L	mmol/L	Lipoprotein and lipid	Chylomicrons and extremely large VLDL	Composite	TRUE	23482	23782	XXL_VLDL_CE + XXL_VLDL_FC + XXL_VLDL_PL + XXL_VLDL_TG	XXL_VLDL_C + XXL_VLDL_PL + XXL_VLDL_TG	Total lipids in chylomicrons and extremely large VLDL	mmol/l	Lipoprotein subclasses
Concentration of Chylomicrons and Extremely Large VLDL Particles	XXL_VLDL_P	XXL-VLDL-P	mmol/L	Lipoprotein and lipid	Chylomicrons and extremely large VLDL	Non-derived	TRUE	23481	23781			Concentration of chylomicrons and extremely large VLDL particles	mmol/l	Lipoprotein subclasses
Phospholipids in Chylomicrons and Extremely Large VLDL	XXL_VLDL_PL	XXL-VLDL-PL	mmol/L	Lipoprotein and lipid	Chylomicrons and extremely large VLDL	Non-derived	TRUE	23483	23783			Phospholipids in chylomicrons and extremely large VLDL	mmol/l	Lipoprotein subclasses
Triglycerides in Chylomicrons and Extremely Large VLDL	XXL_VLDL_TG	XXL-VLDL-TG	mmol/L	Lipoprotein and lipid	Chylomicrons and extremely large VLDL	Non-derived	TRUE	23487	23787			Triglycerides in chylomicrons and extremely large VLDL	mmol/l	Lipoprotein subclasses
Triglycerides to Phosphoglycerides ratio	TG_by_PG	TG/PG	ratio	Lipoprotein and lipid	Other lipids ratios	Ratio	TRUE	23435	23735	(XXL_VLDL_TG + XL_VLDL_TG + L_VLDL_TG + M_VLDL_TG + S_VLDL_TG + XS_VLDL_TG + IDL_TG + L_LDL_TG + M_LDL_TG + S_LDL_TG + XL_HDL_TG + L_HDL_TG + M_HDL_TG + S_HDL_TG) / Phosphoglyc	Total_TG / Phosphoglyc	Ratio of triglycerides to phosphoglycerides	ratio	Other lipids
Total Cholines	Cholines	Cholines	mmol/L	Lipoprotein and lipid	Other lipids	Non-derived	TRUE	23436	23736			Total cholines	mmol/l	Other lipids
Phosphatidylcholines	Phosphatidylc	PC	mmol/L	Lipoprotein and lipid	Other lipids	Non-derived	TRUE	23437	23737			Phosphatidylcholines	mmol/l	Other lipids
Phosphoglycerides	Phosphoglyc	Phosphoglyc	mmol/L	Lipoprotein and lipid	Other lipids	Non-derived	TRUE	23434	23734			Phosphoglycerides	mmol/l	Other lipids
Sphingomyelins	Sphingomyelins	SM	mmol/L	Lipoprotein and lipid	Other lipids	Non-derived	TRUE	23438	23738			Sphingomyelins	mmol/l	Other lipids
Phospholipids in HDL	HDL_PL	HDL-PL	mmol/L	Lipoprotein and lipid	Phospholipids	Composite	TRUE	23414	23714	XL_HDL_PL + L_HDL_PL + M_HDL_PL + S_HDL_PL	XL_HDL_PL + L_HDL_PL + M_HDL_PL + S_HDL_PL	Phospholipids in HDL	mmol/l	Phospholipids
Phospholipids in LDL	LDL_PL	LDL-PL	mmol/L	Lipoprotein and lipid	Phospholipids	Composite	TRUE	23413	23713	L_LDL_PL + M_LDL_PL + S_LDL_PL	L_LDL_PL + M_LDL_PL + S_LDL_PL	Phospholipids in LDL	mmol/l	Phospholipids
Total Phospholipids in Lipoprotein Particles	Total_PL	Total PL	mmol/L	Lipoprotein and lipid	Phospholipids	Composite	TRUE	23411	23711	XXL_VLDL_PL + XL_VLDL_PL + L_VLDL_PL + M_VLDL_PL + S_VLDL_PL + XS_VLDL_PL + IDL_PL + L_LDL_PL + M_LDL_PL + S_LDL_PL + XL_HDL_PL + L_HDL_PL + M_HDL_PL + S_HDL_PL	VLDL_PL + IDL_PL + LDL_PL + HDL_PL	Total phospholipids in lipoprotein particles	mmol/l	Phospholipids
Phospholipids in VLDL	VLDL_PL	VLDL-PL	mmol/L	Lipoprotein and lipid	Phospholipids	Composite	TRUE	23412	23712	XXL_VLDL_PL + XL_VLDL_PL + L_VLDL_PL + M_VLDL_PL + S_VLDL_PL + XS_VLDL_PL	XXL_VLDL_PL + XL_VLDL_PL + L_VLDL_PL + M_VLDL_PL + S_VLDL_PL + XS_VLDL_PL	Phospholipids in VLDL	mmol/l	Phospholipids
Cholesterol to Total Lipids in IDL percentage	IDL_C_pct	IDL-C%	%	Lipoprotein and lipid	IDL ratios	Percentage	TRUE	23610	23910	(IDL_CE + IDL_FC) / (IDL_CE + IDL_FC + IDL_PL + IDL_TG) * 100	IDL_C / IDL_L * 100	Cholesterol to total lipids ratio in IDL	%	Relative lipoprotein lipid concentrations
Cholesteryl Esters to Total Lipids in IDL percentage	IDL_CE_pct	IDL-CE%	%	Lipoprotein and lipid	IDL ratios	Percentage	TRUE	23611	23911	IDL_CE / (IDL_CE + IDL_FC + IDL_PL + IDL_TG) * 100	IDL_CE / IDL_L * 100	Cholesteryl esters to total lipids ratio in IDL	%	Relative lipoprotein lipid concentrations
Free Cholesterol to Total Lipids in IDL percentage	IDL_FC_pct	IDL-FC%	%	Lipoprotein and lipid	IDL ratios	Percentage	TRUE	23612	23912	IDL_FC / (IDL_CE + IDL_FC + IDL_PL + IDL_TG) * 100	IDL_FC / IDL_L * 100	Free cholesterol to total lipids ratio in IDL	%	Relative lipoprotein lipid concentrations
Phospholipids to Total Lipids in IDL percentage	IDL_PL_pct	IDL-PL%	%	Lipoprotein and lipid	IDL ratios	Percentage	TRUE	23609	23909	IDL_PL / (IDL_CE + IDL_FC + IDL_PL + IDL_TG) * 100	IDL_PL / IDL_L * 100	Phospholipids to total lipids ratio in IDL	%	Relative lipoprotein lipid concentrations
Triglycerides to Total Lipids in IDL percentage	IDL_TG_pct	IDL-TG%	%	Lipoprotein and lipid	IDL ratios	Percentage	TRUE	23613	23913	IDL_TG / (IDL_CE + IDL_FC + IDL_PL + IDL_TG) * 100	IDL_TG / IDL_L * 100	Triglycerides to total lipids ratio in IDL	%	Relative lipoprotein lipid concentrations
Cholesterol to Total Lipids in Large HDL percentage	L_HDL_C_pct	L-HDL-C%	%	Lipoprotein and lipid	Large HDL ratios	Percentage	TRUE	23635	23935	(L_HDL_CE + L_HDL_FC) / (L_HDL_CE + L_HDL_FC + L_HDL_PL + L_HDL_TG) * 100	L_HDL_C / L_HDL_L * 100	Cholesterol to total lipids ratio in large HDL	%	Relative lipoprotein lipid concentrations
Cholesteryl Esters to Total Lipids in Large HDL percentage	L_HDL_CE_pct	L-HDL-CE%	%	Lipoprotein and lipid	Large HDL ratios	Percentage	TRUE	23636	23936	L_HDL_CE / (L_HDL_CE + L_HDL_FC + L_HDL_PL + L_HDL_TG) * 100	L_HDL_CE / L_HDL_L * 100	Cholesteryl esters to total lipids ratio in large HDL	%	Relative lipoprotein lipid concentrations
Free Cholesterol to Total Lipids in Large HDL percentage	L_HDL_FC_pct	L-HDL-FC%	%	Lipoprotein and lipid	Large HDL ratios	Percentage	TRUE	23637	23937	L_HDL_FC / (L_HDL_CE + L_HDL_FC + L_HDL_PL + L_HDL_TG) * 100	L_HDL_FC / L_HDL_L * 100	Free cholesterol to total lipids ratio in large HDL	%	Relative lipoprotein lipid concentrations
Phospholipids to Total Lipids in Large HDL percentage	L_HDL_PL_pct	L-HDL-PL%	%	Lipoprotein and lipid	Large HDL ratios	Percentage	TRUE	23634	23934	L_HDL_PL / (L_HDL_CE + L_HDL_FC + L_HDL_PL + L_HDL_TG) * 100	L_HDL_PL / L_HDL_L * 100	Phospholipids to total lipids ratio in large HDL	%	Relative lipoprotein lipid concentrations
Triglycerides to Total Lipids in Large HDL percentage	L_HDL_TG_pct	L-HDL-TG%	%	Lipoprotein and lipid	Large HDL ratios	Percentage	TRUE	23638	23938	L_HDL_TG / (L_HDL_CE + L_HDL_FC + L_HDL_PL + L_HDL_TG) * 100	L_HDL_TG / L_HDL_L * 100	Triglycerides to total lipids ratio in large HDL	%	Relative lipoprotein lipid concentrations
Cholesterol to Total Lipids in Large LDL percentage	L_LDL_C_pct	L-LDL-C%	%	Lipoprotein and lipid	Large LDL ratios	Percentage	TRUE	23615	23915	(L_LDL_CE + L_LDL_FC) / (L_LDL_CE + L_LDL_FC + L_LDL_PL + L_LDL_TG) * 100	L_LDL_C / L_LDL_L * 100	Cholesterol to total lipids ratio in large LDL	%	Relative lipoprotein lipid concentrations
Cholesteryl Esters to Total Lipids in Large LDL percentage	L_LDL_CE_pct	L-LDL-CE%	%	Lipoprotein and lipid	Large LDL ratios	Percentage	TRUE	23616	23916	L_LDL_CE / (L_LDL_CE + L_LDL_FC + L_LDL_PL + L_LDL_TG) * 100	L_LDL_CE / L_LDL_L * 100	Cholesteryl esters to total lipids ratio in large LDL	%	Relative lipoprotein lipid concentrations
Free Cholesterol to Total Lipids in Large LDL percentage	L_LDL_FC_pct	L-LDL-FC%	%	Lipoprotein and lipid	Large LDL ratios	Percentage	TRUE	23617	23917	L_LDL_FC / (L_LDL_CE + L_LDL_FC + L_LDL_PL + L_LDL_TG) * 100	L_LDL_FC / L_LDL_L * 100	Free cholesterol to total lipids ratio in large LDL	%	Relative lipoprotein lipid concentrations
Phospholipids to Total Lipids in Large LDL percentage	L_LDL_PL_pct	L-LDL-PL%	%	Lipoprotein and lipid	Large LDL ratios	Percentage	TRUE	23614	23914	L_LDL_PL / (L_LDL_CE + L_LDL_FC + L_LDL_PL + L_LDL_TG) * 100	L_LDL_PL / L_LDL_L * 100	Phospholipids to total lipids ratio in large LDL	%	Relative lipoprotein lipid concentrations
Triglycerides to Total Lipids in Large LDL percentage	L_LDL_TG_pct	L-LDL-TG%	%	Lipoprotein and lipid	Large LDL ratios	Percentage	TRUE	23618	23918	L_LDL_TG / (L_LDL_CE + L_LDL_FC + L_LDL_PL + L_LDL_TG) * 100	L_LDL_TG / L_LDL_L * 100	Triglycerides to total lipids ratio in large LDL	%	Relative lipoprotein lipid concentrations
Cholesterol to Total Lipids in Large VLDL percentage	L_VLDL_C_pct	L-VLDL-C%	%	Lipoprotein and lipid	Large VLDL ratios	Percentage	TRUE	23590	23890	(L_VLDL_CE + L_VLDL_FC) / (L_VLDL_CE + L_VLDL_FC + L_VLDL_PL + L_VLDL_TG) * 100	L_VLDL_C / L_VLDL_L * 100	Cholesterol to total lipids ratio in large VLDL	%	Relative lipoprotein lipid concentrations
Cholesteryl Esters to Total Lipids in Large VLDL percentage	L_VLDL_CE_pct	L-VLDL-CE%	%	Lipoprotein and lipid	Large VLDL ratios	Percentage	TRUE	23591	23891	L_VLDL_CE / (L_VLDL_CE + L_VLDL_FC + L_VLDL_PL + L_VLDL_TG) * 100	L_VLDL_CE / L_VLDL_L * 100	Cholesteryl esters to total lipids ratio in large VLDL	%	Relative lipoprotein lipid concentrations
Free Cholesterol to Total Lipids in Large VLDL percentage	L_VLDL_FC_pct	L-VLDL-FC%	%	Lipoprotein and lipid	Large VLDL ratios	Percentage	TRUE	23592	23892	L_VLDL_FC / (L_VLDL_CE + L_VLDL_FC + L_VLDL_PL + L_VLDL_TG) * 100	L_VLDL_FC / L_VLDL_L * 100	Free cholesterol to total lipids ratio in large VLDL	%	Relative lipoprotein lipid concentrations
Phospholipids to Total Lipids in Large VLDL percentage	L_VLDL_PL_pct	L-VLDL-PL%	%	Lipoprotein and lipid	Large VLDL ratios	Percentage	TRUE	23589	23889	L_VLDL_PL / (L_VLDL_CE + L_VLDL_FC + L_VLDL_PL + L_VLDL_TG) * 100	L_VLDL_PL / L_VLDL_L * 100	Phospholipids to total lipids ratio in large VLDL	%	Relative lipoprotein lipid concentrations
Triglycerides to Total Lipids in Large VLDL percentage	L_VLDL_TG_pct	L-VLDL-TG%	%	Lipoprotein and lipid	Large VLDL ratios	Percentage	TRUE	23593	23893	L_VLDL_TG / (L_VLDL_CE + L_VLDL_FC + L_VLDL_PL + L_VLDL_TG) * 100	L_VLDL_TG / L_VLDL_L * 100	Triglycerides to total lipids ratio in large VLDL	%	Relative lipoprotein lipid concentrations
Cholesterol to Total Lipids in Medium HDL percentage	M_HDL_C_pct	M-HDL-C%	%	Lipoprotein and lipid	Medium HDL ratios	Percentage	TRUE	23640	23940	(M_HDL_CE + M_HDL_FC) / (M_HDL_CE + M_HDL_FC + M_HDL_PL + M_HDL_TG) * 100	M_HDL_C / M_HDL_L * 100	Cholesterol to total lipids ratio in medium HDL	%	Relative lipoprotein lipid concentrations
Cholesteryl Esters to Total Lipids in Medium HDL percentage	M_HDL_CE_pct	M-HDL-CE%	%	Lipoprotein and lipid	Medium HDL ratios	Percentage	TRUE	23641	23941	M_HDL_CE / (M_HDL_CE + M_HDL_FC + M_HDL_PL + M_HDL_TG) * 100	M_HDL_CE / M_HDL_L * 100	Cholesteryl esters to total lipids ratio in medium HDL	%	Relative lipoprotein lipid concentrations
Free Cholesterol to Total Lipids in Medium HDL percentage	M_HDL_FC_pct	M-HDL-FC%	%	Lipoprotein and lipid	Medium HDL ratios	Percentage	TRUE	23642	23942	M_HDL_FC / (M_HDL_CE + M_HDL_FC + M_HDL_PL + M_HDL_TG) * 100	M_HDL_FC / M_HDL_L * 100	Free cholesterol to total lipids ratio in medium HDL	%	Relative lipoprotein lipid concentrations
Phospholipids to Total Lipids in Medium HDL percentage	M_HDL_PL_pct	M-HDL-PL%	%	Lipoprotein and lipid	Medium HDL ratios	Percentage	TRUE	23639	23939	M_HDL_PL / (M_HDL_CE + M_HDL_FC + M_HDL_PL + M_HDL_TG) * 100	M_HDL_PL / M_HDL_L * 100	Phospholipids to total lipids ratio in medium HDL	%	Relative lipoprotein lipid concentrations
Triglycerides to Total Lipids in Medium HDL percentage	M_HDL_TG_pct	M-HDL-TG%	%	Lipoprotein and lipid	Medium HDL ratios	Percentage	TRUE	23643	23943	M_HDL_TG / (M_HDL_CE + M_HDL_FC + M_HDL_PL + M_HDL_TG) * 100	M_HDL_TG / M_HDL_L * 100	Triglycerides to total lipids ratio in medium HDL	%	Relative lipoprotein lipid concentrations
Cholesterol to Total Lipids in Medium LDL percentage	M_LDL_C_pct	M-LDL-C%	%	Lipoprotein and lipid	Medium LDL ratios	Percentage	TRUE	23620	23920	(M_LDL_CE + M_LDL_FC) / (M_LDL_CE + M_LDL_FC + M_LDL_PL + M_LDL_TG) * 100	M_LDL_C / M_LDL_L * 100	Cholesterol to total lipids ratio in medium LDL	%	Relative lipoprotein lipid concentrations
Cholesteryl Esters to Total Lipids in Medium LDL percentage	M_LDL_CE_pct	M-LDL-CE%	%	Lipoprotein and lipid	Medium LDL ratios	Percentage	TRUE	23621	23921	M_LDL_CE / (M_LDL_CE + M_LDL_FC + M_LDL_PL + M_LDL_TG) * 100	M_LDL_CE / M_LDL_L * 100	Cholesteryl esters to total lipids ratio in medium LDL	%	Relative lipoprotein lipid concentrations
Free Cholesterol to Total Lipids in Medium LDL percentage	M_LDL_FC_pct	M-LDL-FC%	%	Lipoprotein and lipid	Medium LDL ratios	Percentage	TRUE	23622	23922	M_LDL_FC / (M_LDL_CE + M_LDL_FC + M_LDL_PL + M_LDL_TG) * 100	M_LDL_FC / M_LDL_L * 100	Free cholesterol to total lipids ratio in medium LDL	%	Relative lipoprotein lipid concentrations
Phospholipids to Total Lipids in Medium LDL percentage	M_LDL_PL_pct	M-LDL-PL%	%	Lipoprotein and lipid	Medium LDL ratios	Percentage	TRUE	23619	23919	M_LDL_PL / (M_LDL_CE + M_LDL_FC + M_LDL_PL + M_LDL_TG) * 100	M_LDL_PL / M_LDL_L * 100	Phospholipids to total lipids ratio in medium LDL	%	Relative lipoprotein lipid concentrations
Triglycerides to Total Lipids in Medium LDL percentage	M_LDL_TG_pct	M-LDL-TG%	%	Lipoprotein and lipid	Medium LDL ratios	Percentage	TRUE	23623	23923	M_LDL_TG / (M_LDL_CE + M_LDL_FC + M_LDL_PL + M_LDL_TG) * 100	M_LDL_TG / M_LDL_L * 100	Triglycerides to total lipids ratio in medium LDL	%	Relative lipoprotein lipid concentrations
Cholesterol to Total Lipids in Medium VLDL percentage	M_VLDL_C_pct	M-VLDL-C%	%	Lipoprotein and lipid	Medium VLDL ratios	Percentage	TRUE	23595	23895	(M_VLDL_CE + M_VLDL_FC) / (M_VLDL_CE + M_VLDL_FC + M_VLDL_PL + M_VLDL_TG) * 100	M_VLDL_C / M_VLDL_L * 100	Cholesterol to total lipids ratio in medium VLDL	%	Relative lipoprotein lipid concentrations
Cholesteryl Esters to Total Lipids in Medium VLDL percentage	M_VLDL_CE_pct	M-VLDL-CE%	%	Lipoprotein and lipid	Medium VLDL ratios	Percentage	TRUE	23596	23896	M_VLDL_CE / (M_VLDL_CE + M_VLDL_FC + M_VLDL_PL + M_VLDL_TG) * 100	M_VLDL_CE / M_VLDL_L * 100	Cholesteryl esters to total lipids ratio in medium VLDL	%	Relative lipoprotein lipid concentrations
Free Cholesterol to Total Lipids in Medium VLDL percentage	M_VLDL_FC_pct	M-VLDL-FC%	%	Lipoprotein and lipid	Medium VLDL ratios	Percentage	TRUE	23597	23897	M_VLDL_FC / (M_VLDL_CE + M_VLDL_FC + M_VLDL_PL + M_VLDL_TG) * 100	M_VLDL_FC / M_VLDL_L * 100	Free cholesterol to total lipids ratio in medium VLDL	%	Relative lipoprotein lipid concentrations
Phospholipids to Total Lipids in Medium VLDL percentage	M_VLDL_PL_pct	M-VLDL-PL%	%	Lipoprotein and lipid	Medium VLDL ratios	Percentage	TRUE	23594	23894	M_VLDL_PL / (M_VLDL_CE + M_VLDL_FC + M_VLDL_PL + M_VLDL_TG) * 100	M_VLDL_PL / M_VLDL_L * 100	Phospholipids to total lipids ratio in medium VLDL	%	Relative lipoprotein lipid concentrations
Triglycerides to Total Lipids in Medium VLDL percentage	M_VLDL_TG_pct	M-VLDL-TG%	%	Lipoprotein and lipid	Medium VLDL ratios	Percentage	TRUE	23598	23898	M_VLDL_TG / (M_VLDL_CE + M_VLDL_FC + M_VLDL_PL + M_VLDL_TG) * 100	M_VLDL_TG / M_VLDL_L * 100	Triglycerides to total lipids ratio in medium VLDL	%	Relative lipoprotein lipid concentrations
Cholesterol to Total Lipids in Small HDL percentage	S_HDL_C_pct	S-HDL-C%	%	Lipoprotein and lipid	Small HDL ratios	Percentage	TRUE	23645	23945	(S_HDL_CE + S_HDL_FC) / (S_HDL_CE + S_HDL_FC + S_HDL_PL + S_HDL_TG) * 100	S_HDL_C / S_HDL_L * 100	Cholesterol to total lipids ratio in small HDL	%	Relative lipoprotein lipid concentrations
Cholesteryl Esters to Total Lipids in Small HDL percentage	S_HDL_CE_pct	S-HDL-CE%	%	Lipoprotein and lipid	Small HDL ratios	Percentage	TRUE	23646	23946	S_HDL_CE / (S_HDL_CE + S_HDL_FC + S_HDL_PL + S_HDL_TG) * 100	S_HDL_CE / S_HDL_L * 100	Cholesteryl esters to total lipids ratio in small HDL	%	Relative lipoprotein lipid concentrations
Free Cholesterol to Total Lipids in Small HDL percentage	S_HDL_FC_pct	S-HDL-FC%	%	Lipoprotein and lipid	Small HDL ratios	Percentage	TRUE	23647	23947	S_HDL_FC / (S_HDL_CE + S_HDL_FC + S_HDL_PL + S_HDL_TG) * 100	S_HDL_FC / S_HDL_L * 100	Free cholesterol to total lipids ratio in small HDL	%	Relative lipoprotein lipid concentrations
Phospholipids to Total Lipids in Small HDL percentage	S_HDL_PL_pct	S-HDL-PL%	%	Lipoprotein and lipid	Small HDL ratios	Percentage	TRUE	23644	23944	S_HDL_PL / (S_HDL_CE + S_HDL_FC + S_HDL_PL + S_HDL_TG) * 100	S_HDL_PL / S_HDL_L * 100	Phospholipids to total lipids ratio in small HDL	%	Relative lipoprotein lipid concentrations
Triglycerides to Total Lipids in Small HDL percentage	S_HDL_TG_pct	S-HDL-TG%	%	Lipoprotein and lipid	Small HDL ratios	Percentage	TRUE	23648	23948	S_HDL_TG / (S_HDL_CE + S_HDL_FC + S_HDL_PL + S_HDL_TG) * 100	S_HDL_TG / S_HDL_L * 100	Triglycerides to total lipids ratio in small HDL	%	Relative lipoprotein lipid concentrations
Cholesterol to Total Lipids in Small LDL percentage	S_LDL_C_pct	S-LDL-C%	%	Lipoprotein and lipid	Small LDL ratios	Percentage	TRUE	23625	23925	(S_LDL_CE + S_LDL_FC) / (S_LDL_CE + S_LDL_FC + S_LDL_PL + S_LDL_TG) * 100	S_LDL_C / S_LDL_L * 100	Cholesterol to total lipids ratio in small LDL	%	Relative lipoprotein lipid concentrations
Cholesteryl Esters to Total Lipids in Small LDL percentage	S_LDL_CE_pct	S-LDL-CE%	%	Lipoprotein and lipid	Small LDL ratios	Percentage	TRUE	23626	23926	S_LDL_CE / (S_LDL_CE + S_LDL_FC + S_LDL_PL + S_LDL_TG) * 100	S_LDL_CE / S_LDL_L * 100	Cholesteryl esters to total lipids ratio in small LDL	%	Relative lipoprotein lipid concentrations
Free Cholesterol to Total Lipids in Small LDL percentage	S_LDL_FC_pct	S-LDL-FC%	%	Lipoprotein and lipid	Small LDL ratios	Percentage	TRUE	23627	23927	S_LDL_FC / (S_LDL_CE + S_LDL_FC + S_LDL_PL + S_LDL_TG) * 100	S_LDL_FC / S_LDL_L * 100	Free cholesterol to total lipids ratio in small LDL	%	Relative lipoprotein lipid concentrations
Phospholipids to Total Lipids in Small LDL percentage	S_LDL_PL_pct	S-LDL-PL%	%	Lipoprotein and lipid	Small LDL ratios	Percentage	TRUE	23624	23924	S_LDL_PL / (S_LDL_CE + S_LDL_FC + S_LDL_PL + S_LDL_TG) * 100	S_LDL_PL / S_LDL_L * 100	Phospholipids to total lipids ratio in small LDL	%	Relative lipoprotein lipid concentrations
Triglycerides to Total Lipids in Small LDL percentage	S_LDL_TG_pct	S-LDL-TG%	%	Lipoprotein and lipid	Small LDL ratios	Percentage	TRUE	23628	23928	S_LDL_TG / (S_LDL_CE + S_LDL_FC + S_LDL_PL + S_LDL_TG) * 100	S_LDL_TG / S_LDL_L * 100	Triglycerides to total lipids ratio in small LDL	%	Relative lipoprotein lipid concentrations
Cholesterol to Total Lipids in Small VLDL percentage	S_VLDL_C_pct	S-VLDL-C%	%	Lipoprotein and lipid	Small VLDL ratios	Percentage	TRUE	23600	23900	(S_VLDL_CE + S_VLDL_FC) / (S_VLDL_CE + S_VLDL_FC + S_VLDL_PL + S_VLDL_TG) * 100	S_VLDL_C / S_VLDL_L * 100	Cholesterol to total lipids ratio in small VLDL	%	Relative lipoprotein lipid concentrations
Cholesteryl Esters to Total Lipids in Small VLDL percentage	S_VLDL_CE_pct	S-VLDL-CE%	%	Lipoprotein and lipid	Small VLDL ratios	Percentage	TRUE	23601	23901	S_VLDL_CE / (S_VLDL_CE + S_VLDL_FC + S_VLDL_PL + S_VLDL_TG) * 100	S_VLDL_CE / S_VLDL_L * 100	Cholesteryl esters to total lipids ratio in small VLDL	%	Relative lipoprotein lipid concentrations
Free Cholesterol to Total Lipids in Small VLDL percentage	S_VLDL_FC_pct	S-VLDL-FC%	%	Lipoprotein and lipid	Small VLDL ratios	Percentage	TRUE	23602	23902	S_VLDL_FC / (S_VLDL_CE + S_VLDL_FC + S_VLDL_PL + S_VLDL_TG) * 100	S_VLDL_FC / S_VLDL_L * 100	Free cholesterol to total lipids ratio in small VLDL	%	Relative lipoprotein lipid concentrations
Phospholipids to Total Lipids in Small VLDL percentage	S_VLDL_PL_pct	S-VLDL-PL%	%	Lipoprotein and lipid	Small VLDL ratios	Percentage	TRUE	23599	23899	S_VLDL_PL / (S_VLDL_CE + S_VLDL_FC + S_VLDL_PL + S_VLDL_TG) * 100	S_VLDL_PL / S_VLDL_L * 100	Phospholipids to total lipids ratio in small VLDL	%	Relative lipoprotein lipid concentrations
Triglycerides to Total Lipids in Small VLDL percentage	S_VLDL_TG_pct	S-VLDL-TG%	%	Lipoprotein and lipid	Small VLDL ratios	Percentage	TRUE	23603	23903	S_VLDL_TG / (S_VLDL_CE + S_VLDL_FC + S_VLDL_PL + S_VLDL_TG) * 100	S_VLDL_TG / S_VLDL_L * 100	Triglycerides to total lipids ratio in small VLDL	%	Relative lipoprotein lipid concentrations
Cholesterol to Total Lipids in Very Large HDL percentage	XL_HDL_C_pct	XL-HDL-C%	%	Lipoprotein and lipid	Very large HDL ratios	Percentage	TRUE	23630	23930	(XL_HDL_CE + XL_HDL_FC) / (XL_HDL_CE + XL_HDL_FC + XL_HDL_PL + XL_HDL_TG) * 100	XL_HDL_C / XL_HDL_L * 100	Cholesterol to total lipids ratio in very large HDL	%	Relative lipoprotein lipid concentrations
Cholesteryl Esters to Total Lipids in Very Large HDL percentage	XL_HDL_CE_pct	XL-HDL-CE%	%	Lipoprotein and lipid	Very large HDL ratios	Percentage	TRUE	23631	23931	XL_HDL_CE / (XL_HDL_CE + XL_HDL_FC + XL_HDL_PL + XL_HDL_TG) * 100	XL_HDL_CE / XL_HDL_L * 100	Cholesteryl esters to total lipids ratio in very large HDL	%	Relative lipoprotein lipid concentrations
Free Cholesterol to Total Lipids in Very Large HDL percentage	XL_HDL_FC_pct	XL-HDL-FC%	%	Lipoprotein and lipid	Very large HDL ratios	Percentage	TRUE	23632	23932	XL_HDL_FC / (XL_HDL_CE + XL_HDL_FC + XL_HDL_PL + XL_HDL_TG) * 100	XL_HDL_FC / XL_HDL_L * 100	Free cholesterol to total lipids ratio in very large HDL	%	Relative lipoprotein lipid concentrations
Phospholipids to Total Lipids in Very Large HDL percentage	XL_HDL_PL_pct	XL-HDL-PL%	%	Lipoprotein and lipid	Very large HDL ratios	Percentage	TRUE	23629	23929	XL_HDL_PL / (XL_HDL_CE + XL_HDL_FC + XL_HDL_PL + XL_HDL_TG) * 100	XL_HDL_PL / XL_HDL_L * 100	Phospholipids to total lipids ratio in very large HDL	%	Relative lipoprotein lipid concentrations
Triglycerides to Total Lipids in Very Large HDL percentage	XL_HDL_TG_pct	XL-HDL-TG%	%	Lipoprotein and lipid	Very large HDL ratios	Percentage	TRUE	23633	23933	XL_HDL_TG / (XL_HDL_CE + XL_HDL_FC + XL_HDL_PL + XL_HDL_TG) * 100	XL_HDL_TG / XL_HDL_L * 100	Triglycerides to total lipids ratio in very large HDL	%	Relative lipoprotein lipid concentrations
Cholesterol to Total Lipids in Very Large VLDL percentage	XL_VLDL_C_pct	XL-VLDL-C%	%	Lipoprotein and lipid	Very large VLDL ratios	Percentage	TRUE	23585	23885	(XL_VLDL_CE + XL_VLDL_FC) / (XL_VLDL_CE + XL_VLDL_FC + XL_VLDL_PL + XL_VLDL_TG) * 100	XL_VLDL_C / XL_VLDL_L * 100	Cholesterol to total lipids ratio in very large VLDL	%	Relative lipoprotein lipid concentrations
Cholesteryl Esters to Total Lipids in Very Large VLDL percentage	XL_VLDL_CE_pct	XL-VLDL-CE%	%	Lipoprotein and lipid	Very large VLDL ratios	Percentage	TRUE	23586	23886	XL_VLDL_CE / (XL_VLDL_CE + XL_VLDL_FC + XL_VLDL_PL + XL_VLDL_TG) * 100	XL_VLDL_CE / XL_VLDL_L * 100	Cholesteryl esters to total lipids ratio in very large VLDL	%	Relative lipoprotein lipid concentrations
Free Cholesterol to Total Lipids in Very Large VLDL percentage	XL_VLDL_FC_pct	XL-VLDL-FC%	%	Lipoprotein and lipid	Very large VLDL ratios	Percentage	TRUE	23587	23887	XL_VLDL_FC / (XL_VLDL_CE + XL_VLDL_FC + XL_VLDL_PL + XL_VLDL_TG) * 100	XL_VLDL_FC / XL_VLDL_L * 100	Free cholesterol to total lipids ratio in very large VLDL	%	Relative lipoprotein lipid concentrations
Phospholipids to Total Lipids in Very Large VLDL percentage	XL_VLDL_PL_pct	XL-VLDL-PL%	%	Lipoprotein and lipid	Very large VLDL ratios	Percentage	TRUE	23584	23884	XL_VLDL_PL / (XL_VLDL_CE + XL_VLDL_FC + XL_VLDL_PL + XL_VLDL_TG) * 100	XL_VLDL_PL / XL_VLDL_L * 100	Phospholipids to total lipids ratio in very large VLDL	%	Relative lipoprotein lipid concentrations
Triglycerides to Total Lipids in Very Large VLDL percentage	XL_VLDL_TG_pct	XL-VLDL-TG%	%	Lipoprotein and lipid	Very large VLDL ratios	Percentage	TRUE	23588	23888	XL_VLDL_TG / (XL_VLDL_CE + XL_VLDL_FC + XL_VLDL_PL + XL_VLDL_TG) * 100	XL_VLDL_TG / XL_VLDL_L * 100	Triglycerides to total lipids ratio in very large VLDL	%	Relative lipoprotein lipid concentrations
Cholesterol to Total Lipids in Very Small VLDL percentage	XS_VLDL_C_pct	XS-VLDL-C%	%	Lipoprotein and lipid	Very small VLDL ratios	Percentage	TRUE	23605	23905	(XS_VLDL_CE + XS_VLDL_FC) / (XS_VLDL_CE + XS_VLDL_FC + XS_VLDL_PL + XS_VLDL_TG) * 100	XS_VLDL_C / XS_VLDL_L * 100	Cholesterol to total lipids ratio in very small VLDL	%	Relative lipoprotein lipid concentrations
Cholesteryl Esters to Total Lipids in Very Small VLDL percentage	XS_VLDL_CE_pct	XS-VLDL-CE%	%	Lipoprotein and lipid	Very small VLDL ratios	Percentage	TRUE	23606	23906	XS_VLDL_CE / (XS_VLDL_CE + XS_VLDL_FC + XS_VLDL_PL + XS_VLDL_TG) * 100	XS_VLDL_CE / XS_VLDL_L * 100	Cholesteryl esters to total lipids ratio in very small VLDL	%	Relative lipoprotein lipid concentrations
Free Cholesterol to Total Lipids in Very Small VLDL percentage	XS_VLDL_FC_pct	XS-VLDL-FC%	%	Lipoprotein and lipid	Very small VLDL ratios	Percentage	TRUE	23607	23907	XS_VLDL_FC / (XS_VLDL_CE + XS_VLDL_FC + XS_VLDL_PL + XS_VLDL_TG) * 100	XS_VLDL_FC / XS_VLDL_L * 100	Free cholesterol to total lipids ratio in very small VLDL	%	Relative lipoprotein lipid concentrations
Phospholipids to Total Lipids in Very Small VLDL percentage	XS_VLDL_PL_pct	XS-VLDL-PL%	%	Lipoprotein and lipid	Very small VLDL ratios	Percentage	TRUE	23604	23904	XS_VLDL_PL / (XS_VLDL_CE + XS_VLDL_FC + XS_VLDL_PL + XS_VLDL_TG) * 100	XS_VLDL_PL / XS_VLDL_L * 100	Phospholipids to total lipids ratio in very small VLDL	%	Relative lipoprotein lipid concentrations
Triglycerides to Total Lipids in Very Small VLDL percentage	XS_VLDL_TG_pct	XS-VLDL-TG%	%	Lipoprotein and lipid	Very small VLDL ratios	Percentage	TRUE	23608	23908	XS_VLDL_TG / (XS_VLDL_CE + XS_VLDL_FC + XS_VLDL_PL + XS_VLDL_TG) * 100	XS_VLDL_TG / XS_VLDL_L * 100	Triglycerides to total lipids ratio in very small VLDL	%	Relative lipoprotein lipid concentrations
Cholesterol to Total Lipids in Chylomicrons and Extremely Large VLDL percentage	XXL_VLDL_C_pct	XXL-VLDL-C%	%	Lipoprotein and lipid	Chylomicrons and extremely large VLDL ratios	Percentage	TRUE	23580	23880	(XXL_VLDL_CE + XXL_VLDL_FC) / (XXL_VLDL_CE + XXL_VLDL_FC + XXL_VLDL_PL + XXL_VLDL_TG) * 100	XXL_VLDL_C / XXL_VLDL_L * 100	Cholesterol to total lipids ratio in chylomicrons and extremely large VLDL	%	Relative lipoprotein lipid concentrations
Cholesteryl Esters to Total Lipids in Chylomicrons and Extremely Large VLDL percentage	XXL_VLDL_CE_pct	XXL-VLDL-CE%	%	Lipoprotein and lipid	Chylomicrons and extremely large VLDL ratios	Percentage	TRUE	23581	23881	XXL_VLDL_CE / (XXL_VLDL_CE + XXL_VLDL_FC + XXL_VLDL_PL + XXL_VLDL_TG) * 100	XXL_VLDL_CE / XXL_VLDL_L * 100	Cholesteryl esters to total lipids ratio in chylomicrons and extremely large VLDL	%	Relative lipoprotein lipid concentrations
Free Cholesterol to Total Lipids in Chylomicrons and Extremely Large VLDL percentage	XXL_VLDL_FC_pct	XXL-VLDL-FC%	%	Lipoprotein and lipid	Chylomicrons and extremely large VLDL ratios	Percentage	TRUE	23582	23882	XXL_VLDL_FC / (XXL_VLDL_CE + XXL_VLDL_FC + XXL_VLDL_PL + XXL_VLDL_TG) * 100	XXL_VLDL_FC / XXL_VLDL_L * 100	Free cholesterol to total lipids ratio in chylomicrons and extremely large VLDL	%	Relative lipoprotein lipid concentrations
Phospholipids to Total Lipids in Chylomicrons and Extremely Large VLDL percentage	XXL_VLDL_PL_pct	XXL-VLDL-PL%	%	Lipoprotein and lipid	Chylomicrons and extremely large VLDL ratios	Percentage	TRUE	23579	23879	XXL_VLDL_PL / (XXL_VLDL_CE + XXL_VLDL_FC + XXL_VLDL_PL + XXL_VLDL_TG) * 100	XXL_VLDL_PL / XXL_VLDL_L * 100	Phospholipids to total lipids ratio in chylomicrons and extremely large VLDL	%	Relative lipoprotein lipid concentrations
Triglycerides to Total Lipids in Chylomicrons and Extremely Large VLDL percentage	XXL_VLDL_TG_pct	XXL-VLDL-TG%	%	Lipoprotein and lipid	Chylomicrons and extremely large VLDL ratios	Percentage	TRUE	23583	23883	XXL_VLDL_TG / (XXL_VLDL_CE + XXL_VLDL_FC + XXL_VLDL_PL + XXL_VLDL_TG) * 100	XXL_VLDL_TG / XXL_VLDL_L * 100	Triglycerides to total lipids ratio in chylomicrons and extremely large VLDL	%	Relative lipoprotein lipid concentrations
Total Lipids in HDL	HDL_L	HDL-L	mmol/L	Lipoprotein and lipid	Total lipids	Composite	TRUE	23426	23726	XL_HDL_CE + XL_HDL_FC + XL_HDL_PL + XL_HDL_TG + L_HDL_CE + L_HDL_FC + L_HDL_PL + L_HDL_TG + M_HDL_CE + M_HDL_FC + M_HDL_PL + M_HDL_TG + S_HDL_CE + S_HDL_FC + S_HDL_PL + S_HDL_TG	XL_HDL_L + L_HDL_L + M_HDL_L + S_HDL_L	Total lipids in HDL	mmol/l	Total lipids
Total Lipids in LDL	LDL_L	LDL-L	mmol/L	Lipoprotein and lipid	Total lipids	Composite	TRUE	23425	23725	L_LDL_CE + L_LDL_FC + L_LDL_PL + L_LDL_TG + M_LDL_CE + M_LDL_FC + M_LDL_PL + M_LDL_TG + S_LDL_CE + S_LDL_FC + S_LDL_PL + S_LDL_TG	L_LDL_L + M_LDL_L + S_LDL_L	Total lipids in LDL	mmol/l	Total lipids
Total Lipids in Lipoprotein Particles	Total_L	Total L	mmol/L	Lipoprotein and lipid	Total lipids	Composite	TRUE	23423	23723	XXL_VLDL_CE + XXL_VLDL_FC + XXL_VLDL_PL + XXL_VLDL_TG + XL_VLDL_CE + XL_VLDL_FC + XL_VLDL_PL + XL_VLDL_TG + L_VLDL_CE + L_VLDL_FC + L_VLDL_PL + L_VLDL_TG + M_VLDL_CE + M_VLDL_FC + M_VLDL_PL + M_VLDL_TG + S_VLDL_CE + S_VLDL_FC + S_VLDL_PL + S_VLDL_TG + XS_VLDL_CE + XS_VLDL_FC + XS_VLDL_PL + XS_VLDL_TG + IDL_CE + IDL_FC + IDL_PL + IDL_TG + L_LDL_CE + L_LDL_FC + L_LDL_PL + L_LDL_TG + M_LDL_CE + M_LD…	VLDL_L + IDL_L + LDL_L + HDL_L	Total lipids in lipoprotein particles	mmol/l	Total lipids
Total Lipids in VLDL	VLDL_L	VLDL-L	mmol/L	Lipoprotein and lipid	Total lipids	Composite	TRUE	23424	23724	XXL_VLDL_CE + XXL_VLDL_FC + XXL_VLDL_PL + XXL_VLDL_TG + XL_VLDL_CE + XL_VLDL_FC + XL_VLDL_PL + XL_VLDL_TG + L_VLDL_CE + L_VLDL_FC + L_VLDL_PL + L_VLDL_TG + M_VLDL_CE + M_VLDL_FC + M_VLDL_PL + M_VLDL_TG + S_VLDL_CE + S_VLDL_FC + S_VLDL_PL + S_VLDL_TG + XS_VLDL_CE + XS_VLDL_FC + XS_VLDL_PL + XS_VLDL_TG	XXL_VLDL_L + XL_VLDL_L + L_VLDL_L + M_VLDL_L + S_VLDL_L + XS_VLDL_L	Total lipids in VLDL	mmol/l	Total lipids
Triglycerides in HDL	HDL_TG	HDL-TG	mmol/L	Lipoprotein and lipid	Triglycerides	Composite	TRUE	23410	23710	XL_HDL_TG + L_HDL_TG + M_HDL_TG + S_HDL_TG	XL_HDL_TG + L_HDL_TG + M_HDL_TG + S_HDL_TG	Triglycerides in HDL	mmol/l	Triglycerides
Triglycerides in LDL	LDL_TG	LDL-TG	mmol/L	Lipoprotein and lipid	Triglycerides	Composite	TRUE	23409	23709	L_LDL_TG + M_LDL_TG + S_LDL_TG	L_LDL_TG + M_LDL_TG + S_LDL_TG	Triglycerides in LDL	mmol/l	Triglycerides
Total Triglycerides	Total_TG	Total TG	mmol/L	Lipoprotein and lipid	Triglycerides	Composite	TRUE	23407	23707	XXL_VLDL_TG + XL_VLDL_TG + L_VLDL_TG + M_VLDL_TG + S_VLDL_TG + XS_VLDL_TG + IDL_TG + L_LDL_TG + M_LDL_TG + S_LDL_TG + XL_HDL_TG + L_HDL_TG + M_HDL_TG + S_HDL_TG	VLDL_TG + IDL_TG + LDL_TG + HDL_TG	Total triglycerides	mmol/l	Triglycerides	TRUE
Triglycerides in VLDL	VLDL_TG	VLDL-TG	mmol/L	Lipoprotein and lipid	Triglycerides	Composite	TRUE	23408	23708	XXL_VLDL_TG + XL_VLDL_TG + L_VLDL_TG + M_VLDL_TG + S_VLDL_TG + XS_VLDL_TG	XXL_VLDL_TG + XL_VLDL_TG + L_VLDL_TG + M_VLDL_TG + S_VLDL_TG + XS_VLDL_TG	Triglycerides in VLDL	mmol/l	Triglycerides

## Sheet: S3
Supplementary Data 3: Summary of significantly associated SNPs and lead SNPs for each metabolite
Group	Shortened_name	Metabolites	Number of significantly associatied SNPs	Number of lead SNPs
Amino acids	Ala	Ala	3130	38
Amino acids	Gln	Gln	5460	61
Amino acids	Gly	Gly	8358	85
Amino acids	His	His	1816	23
Amino acids	Ile	Ile	560	10
Amino acids	Leu	Leu	1085	20
Amino acids	Phe	Phe	995	15
Amino acids	Total_BCAA	Total BCAA	1050	21
Amino acids	Tyr	Tyr	5074	44
Amino acids	Val	Val	1506	27
Apolipoproteins	ApoA1	ApoA1	12346	105
Apolipoproteins	ApoB	ApoB	8955	81
Apolipoproteins	ApoB_by_ApoA1	ApoB/ApoA1	9307	103
Cholesterol	Clinical_LDL_C	Clinical LDL-C	6260	72
Cholesterol	HDL_CE	HDL-CE	12395	129
Cholesterol	HDL_C	HDL-C	12450	132
Cholesterol	HDL_FC	HDL-FC	12249	129
Cholesterol	LDL_CE	LDL-CE	7404	71
Cholesterol	LDL_C	LDL-C	6743	71
Cholesterol	LDL_FC	LDL-FC	6218	76
Cholesterol	non_HDL_C	Non-HDL-C	7317	74
Cholesterol	Remnant_C	Remnant-C	7910	74
Cholesterol	Total_CE	Total CE	7267	90
Cholesterol	Total_C	Total C	7433	85
Cholesterol	Total_FC	Total FC	8476	84
Cholesterol	VLDL_CE	VLDL-CE	10585	93
Cholesterol	VLDL_C	VLDL-C	11903	99
Cholesterol	VLDL_FC	VLDL-FC	12373	95
Fatty acids	DHA	DHA	7844	57
Fatty acids	DHA_pct	DHA%	6670	44
Fatty acids	LA	LA	13400	77
Fatty acids	LA_pct	LA%	3961	48
Fatty acids	MUFA	MUFA	15432	83
Fatty acids	MUFA_pct	MUFA%	11994	88
Fatty acids	Omega_3	Omega-3	13205	78
Fatty acids	Omega_3_pct	Omega-3%	7890	61
Fatty acids	Omega_6_by_Omega_3	Omega-6/Omega-3	8083	63
Fatty acids	Omega_6	Omega-6	14501	95
Fatty acids	Omega_6_pct	Omega-6%	6974	73
Fatty acids	PUFA_by_MUFA	PUFA/MUFA	8608	72
Fatty acids	PUFA_pct	PUFA%	5870	61
Fatty acids	PUFA	PUFA	16515	102
Fatty acids	SFA_pct	SFA%	2619	28
Fatty acids	SFA	SFA	11170	74
Fatty acids	Total_FA	Total FA	14921	89
Fatty acids	Unsaturation	Unsaturation	5131	69
Fluid balance	Albumin	Albumin	2141	41
Fluid balance	Creatinine	Creatinine	6666	66
Glycolysis related metabolites	Citrate	Citrate	3845	43
Glycolysis related metabolites	Glucose	Glu	1191	26
Glycolysis related metabolites	Lactate	Lactate	701	16
Glycolysis related metabolites	Pyruvate	Pyruvate	3679	31
Inflammation	GlycA	GlycA	14052	73
Ketone bodies	Acetate	Acetate	1875	7
Ketone bodies	Acetoacetate	Acetoacetate	1099	7
Ketone bodies	Acetone	Acetone	1746	9
Ketone bodies	bOHbutyrate	3-Hydroxybutyrate	398	11
Lipoprotein and lipid	Cholines	Cholines	12002	99
Lipoprotein and lipid	HDL_L	HDL-L	12133	120
Lipoprotein and lipid	HDL_P	HDL-P	11495	90
Lipoprotein and lipid	HDL_PL	HDL-PL	11830	115
Lipoprotein and lipid	HDL_size	HDL size	9825	143
Lipoprotein and lipid	HDL_TG	HDL-TG	12633	104
Lipoprotein and lipid	IDL_CE	IDL-CE	7228	84
Lipoprotein and lipid	IDL_CE_pct	IDL-CE%	7608	92
Lipoprotein and lipid	IDL_C	IDL-C	7312	84
Lipoprotein and lipid	IDL_C_pct	IDL-C%	9945	106
Lipoprotein and lipid	IDL_FC	IDL-FC	7358	89
Lipoprotein and lipid	IDL_FC_pct	IDL-FC%	5747	58
Lipoprotein and lipid	IDL_L	IDL-L	7271	84
Lipoprotein and lipid	IDL_P	IDL-P	7162	72
Lipoprotein and lipid	IDL_PL	IDL-PL	8094	98
Lipoprotein and lipid	IDL_PL_pct	IDL-PL%	5013	59
Lipoprotein and lipid	IDL_TG	IDL-TG	12583	109
Lipoprotein and lipid	IDL_TG_pct	IDL-TG%	11170	116
Lipoprotein and lipid	LDL_L	LDL-L	7112	80
Lipoprotein and lipid	LDL_P	LDL-P	8999	81
Lipoprotein and lipid	LDL_PL	LDL-PL	6832	74
Lipoprotein and lipid	LDL_size	LDL size	2924	36
Lipoprotein and lipid	LDL_TG	LDL-TG	11926	100
Lipoprotein and lipid	L_HDL_CE	L-HDL-CE	13376	151
Lipoprotein and lipid	L_HDL_CE_pct	L-HDL-CE%	8835	87
Lipoprotein and lipid	L_HDL_C	L-HDL-C	13189	145
Lipoprotein and lipid	L_HDL_C_pct	L-HDL-C%	9649	94
Lipoprotein and lipid	L_HDL_FC	L-HDL-FC	11383	152
Lipoprotein and lipid	L_HDL_FC_pct	L-HDL-FC%	9170	81
Lipoprotein and lipid	L_HDL_L	L-HDL-L	12482	151
Lipoprotein and lipid	L_HDL_P	L-HDL-P	12137	145
Lipoprotein and lipid	L_HDL_PL	L-HDL-PL	11629	142
Lipoprotein and lipid	L_HDL_PL_pct	L-HDL-PL%	9241	85
Lipoprotein and lipid	L_HDL_TG	L-HDL-TG	9666	93
Lipoprotein and lipid	L_HDL_TG_pct	L-HDL-TG%	12524	123
Lipoprotein and lipid	L_LDL_CE	L-LDL-CE	7008	82
Lipoprotein and lipid	L_LDL_CE_pct	L-LDL-CE%	5924	45
Lipoprotein and lipid	L_LDL_C	L-LDL-C	6637	77
Lipoprotein and lipid	L_LDL_C_pct	L-LDL-C%	6296	77
Lipoprotein and lipid	L_LDL_FC	L-LDL-FC	6347	82
Lipoprotein and lipid	L_LDL_FC_pct	L-LDL-FC%	15031	113
Lipoprotein and lipid	L_LDL_L	L-LDL-L	6935	78
Lipoprotein and lipid	L_LDL_P	L-LDL-P	9033	83
Lipoprotein and lipid	L_LDL_PL	L-LDL-PL	6568	78
Lipoprotein and lipid	L_LDL_PL_pct	L-LDL-PL%	6747	61
Lipoprotein and lipid	L_LDL_TG	L-LDL-TG	11508	102
Lipoprotein and lipid	L_LDL_TG_pct	L-LDL-TG%	7857	105
Lipoprotein and lipid	L_VLDL_CE	L-VLDL-CE	12120	91
Lipoprotein and lipid	L_VLDL_CE_pct	L-VLDL-CE%	9175	69
Lipoprotein and lipid	L_VLDL_C	L-VLDL-C	12990	102
Lipoprotein and lipid	L_VLDL_C_pct	L-VLDL-C%	7538	68
Lipoprotein and lipid	L_VLDL_FC	L-VLDL-FC	13652	105
Lipoprotein and lipid	L_VLDL_FC_pct	L-VLDL-FC%	5739	68
Lipoprotein and lipid	L_VLDL_L	L-VLDL-L	13668	105
Lipoprotein and lipid	L_VLDL_PL	L-VLDL-PL	14115	110
Lipoprotein and lipid	L_VLDL_PL_pct	L-VLDL-PL%	6563	71
Lipoprotein and lipid	L_VLDL_P	L-VLDL-P	13453	105
Lipoprotein and lipid	L_VLDL_TG	L-VLDL-TG	13116	101
Lipoprotein and lipid	L_VLDL_TG_pct	L-VLDL-TG%	6912	81
Lipoprotein and lipid	M_HDL_CE	M-HDL-CE	12070	116
Lipoprotein and lipid	M_HDL_CE_pct	M-HDL-CE%	10161	107
Lipoprotein and lipid	M_HDL_C	M-HDL-C	12091	116
Lipoprotein and lipid	M_HDL_C_pct	M-HDL-C%	11869	123
Lipoprotein and lipid	M_HDL_FC	M-HDL-FC	11540	109
Lipoprotein and lipid	M_HDL_FC_pct	M-HDL-FC%	11539	123
Lipoprotein and lipid	M_HDL_L	M-HDL-L	12180	99
Lipoprotein and lipid	M_HDL_PL	M-HDL-PL	11779	98
Lipoprotein and lipid	M_HDL_PL_pct	M-HDL-PL%	11054	115
Lipoprotein and lipid	M_HDL_P	M-HDL-P	11719	104
Lipoprotein and lipid	M_HDL_TG	M-HDL-TG	13413	103
Lipoprotein and lipid	M_HDL_TG_pct	M-HDL-TG%	12020	117
Lipoprotein and lipid	M_LDL_CE	M-LDL-CE	8659	79
Lipoprotein and lipid	M_LDL_CE_pct	M-LDL-CE%	8190	66
Lipoprotein and lipid	M_LDL_C	M-LDL-C	7800	72
Lipoprotein and lipid	M_LDL_C_pct	M-LDL-C%	2933	43
Lipoprotein and lipid	M_LDL_FC	M-LDL-FC	6093	69
Lipoprotein and lipid	M_LDL_FC_pct	M-LDL-FC%	13431	111
Lipoprotein and lipid	M_LDL_L	M-LDL-L	8241	71
Lipoprotein and lipid	M_LDL_PL	M-LDL-PL	7856	71
Lipoprotein and lipid	M_LDL_PL_pct	M-LDL-PL%	4076	46
Lipoprotein and lipid	M_LDL_P	M-LDL-P	7733	74
Lipoprotein and lipid	M_LDL_TG	M-LDL-TG	11961	102
Lipoprotein and lipid	M_LDL_TG_pct	M-LDL-TG%	7494	91
Lipoprotein and lipid	M_VLDL_CE	M-VLDL-CE	8612	75
Lipoprotein and lipid	M_VLDL_CE_pct	M-VLDL-CE%	9673	87
Lipoprotein and lipid	M_VLDL_C	M-VLDL-C	8693	79
Lipoprotein and lipid	M_VLDL_C_pct	M-VLDL-C%	11038	86
Lipoprotein and lipid	M_VLDL_FC	M-VLDL-FC	10456	84
Lipoprotein and lipid	M_VLDL_FC_pct	M-VLDL-FC%	10108	78
Lipoprotein and lipid	M_VLDL_L	M-VLDL-L	12029	88
Lipoprotein and lipid	M_VLDL_PL	M-VLDL-PL	11381	93
Lipoprotein and lipid	M_VLDL_PL_pct	M-VLDL-PL%	9371	72
Lipoprotein and lipid	M_VLDL_P	M-VLDL-P	11190	93
Lipoprotein and lipid	M_VLDL_TG	M-VLDL-TG	14279	97
Lipoprotein and lipid	M_VLDL_TG_pct	M-VLDL-TG%	12216	96
Lipoprotein and lipid	Phosphatidylc	PC	12676	110
Lipoprotein and lipid	Phosphoglyc	Phosphoglyc	12498	96
Lipoprotein and lipid	S_HDL_CE_pct	S-HDL-CE%	6889	85
Lipoprotein and lipid	S_HDL_CE	S-HDL-CE	7557	60
Lipoprotein and lipid	S_HDL_C_pct	S-HDL-C%	8127	97
Lipoprotein and lipid	S_HDL_C	S-HDL-C	9174	64
Lipoprotein and lipid	S_HDL_FC_pct	S-HDL-FC%	7973	105
Lipoprotein and lipid	S_HDL_FC	S-HDL-FC	11570	70
Lipoprotein and lipid	S_HDL_L	S-HDL-L	13177	64
Lipoprotein and lipid	S_HDL_PL_pct	S-HDL-PL%	7258	88
Lipoprotein and lipid	S_HDL_PL	S-HDL-PL	13982	75
Lipoprotein and lipid	S_HDL_P	S-HDL-P	9889	61
Lipoprotein and lipid	S_HDL_TG_pct	S-HDL-TG%	12400	127
Lipoprotein and lipid	S_HDL_TG	S-HDL-TG	15442	108
Lipoprotein and lipid	S_LDL_CE_pct	S-LDL-CE%	13371	67
Lipoprotein and lipid	S_LDL_CE	S-LDL-CE	9073	84
Lipoprotein and lipid	S_LDL_C_pct	S-LDL-C%	2330	40
Lipoprotein and lipid	S_LDL_C	S-LDL-C	7687	78
Lipoprotein and lipid	S_LDL_FC_pct	S-LDL-FC%	12438	98
Lipoprotein and lipid	S_LDL_FC	S-LDL-FC	6136	77
Lipoprotein and lipid	S_LDL_L	S-LDL-L	8315	84
Lipoprotein and lipid	S_LDL_PL_pct	S-LDL-PL%	11742	63
Lipoprotein and lipid	S_LDL_PL	S-LDL-PL	7134	84
Lipoprotein and lipid	S_LDL_P	S-LDL-P	9039	87
Lipoprotein and lipid	S_LDL_TG_pct	S-LDL-TG%	13118	106
Lipoprotein and lipid	S_LDL_TG	S-LDL-TG	12326	96
Lipoprotein and lipid	Sphingomyelins	SM	7011	89
Lipoprotein and lipid	S_VLDL_CE_pct	S-VLDL-CE%	11011	82
Lipoprotein and lipid	S_VLDL_CE	S-VLDL-CE	11295	97
Lipoprotein and lipid	S_VLDL_C_pct	S-VLDL-C%	11582	88
Lipoprotein and lipid	S_VLDL_C	S-VLDL-C	11033	93
Lipoprotein and lipid	S_VLDL_FC_pct	S-VLDL-FC%	11069	95
Lipoprotein and lipid	S_VLDL_FC	S-VLDL-FC	10358	88
Lipoprotein and lipid	S_VLDL_L	S-VLDL-L	13500	103
Lipoprotein and lipid	S_VLDL_PL_pct	S-VLDL-PL%	11095	99
Lipoprotein and lipid	S_VLDL_PL	S-VLDL-PL	12460	96
Lipoprotein and lipid	S_VLDL_P	S-VLDL-P	13880	104
Lipoprotein and lipid	S_VLDL_TG_pct	S-VLDL-TG%	13057	90
Lipoprotein and lipid	S_VLDL_TG	S-VLDL-TG	16504	111
Lipoprotein and lipid	TG_by_PG	TG/PG	12582	130
Lipoprotein and lipid	Total_L	Total L	11586	85
Lipoprotein and lipid	Total_PL	Total PL	11808	100
Lipoprotein and lipid	Total_P	Total P	11576	90
Lipoprotein and lipid	Total_TG	Total TG	14797	110
Lipoprotein and lipid	VLDL_L	VLDL-L	13461	106
Lipoprotein and lipid	VLDL_PL	VLDL-PL	13119	94
Lipoprotein and lipid	VLDL_P	VLDL-P	12506	96
Lipoprotein and lipid	VLDL_size	VLDL size	14803	104
Lipoprotein and lipid	VLDL_TG	VLDL-TG	14886	108
Lipoprotein and lipid	XL_HDL_CE_pct	XL-HDL-CE%	4701	53
Lipoprotein and lipid	XL_HDL_CE	XL-HDL-CE	10126	127
Lipoprotein and lipid	XL_HDL_C_pct	XL-HDL-C%	4207	71
Lipoprotein and lipid	XL_HDL_C	XL-HDL-C	9902	128
Lipoprotein and lipid	XL_HDL_FC_pct	XL-HDL-FC%	9208	122
Lipoprotein and lipid	XL_HDL_FC	XL-HDL-FC	10070	105
Lipoprotein and lipid	XL_HDL_L	XL-HDL-L	8789	122
Lipoprotein and lipid	XL_HDL_PL_pct	XL-HDL-PL%	4826	75
Lipoprotein and lipid	XL_HDL_PL	XL-HDL-PL	8546	117
Lipoprotein and lipid	XL_HDL_P	XL-HDL-P	8151	124
Lipoprotein and lipid	XL_HDL_TG_pct	XL-HDL-TG%	13872	104
Lipoprotein and lipid	XL_HDL_TG	XL-HDL-TG	9301	89
Lipoprotein and lipid	XL_VLDL_CE_pct	XL-VLDL-CE%	8755	94
Lipoprotein and lipid	XL_VLDL_CE	XL-VLDL-CE	11961	96
Lipoprotein and lipid	XL_VLDL_C_pct	XL-VLDL-C%	9007	86
Lipoprotein and lipid	XL_VLDL_C	XL-VLDL-C	13032	101
Lipoprotein and lipid	XL_VLDL_FC_pct	XL-VLDL-FC%	7236	51
Lipoprotein and lipid	XL_VLDL_FC	XL-VLDL-FC	13536	104
Lipoprotein and lipid	XL_VLDL_L	XL-VLDL-L	13990	108
Lipoprotein and lipid	XL_VLDL_PL_pct	XL-VLDL-PL%	4547	48
Lipoprotein and lipid	XL_VLDL_PL	XL-VLDL-PL	12982	100
Lipoprotein and lipid	XL_VLDL_P	XL-VLDL-P	13514	108
Lipoprotein and lipid	XL_VLDL_TG_pct	XL-VLDL-TG%	7056	66
Lipoprotein and lipid	XL_VLDL_TG	XL-VLDL-TG	13615	107
Lipoprotein and lipid	XS_VLDL_CE_pct	XS-VLDL-CE%	11765	107
Lipoprotein and lipid	XS_VLDL_CE	XS-VLDL-CE	8684	90
Lipoprotein and lipid	XS_VLDL_C_pct	XS-VLDL-C%	12004	103
Lipoprotein and lipid	XS_VLDL_C	XS-VLDL-C	8793	96
Lipoprotein and lipid	XS_VLDL_FC_pct	XS-VLDL-FC%	8311	59
Lipoprotein and lipid	XS_VLDL_FC	XS-VLDL-FC	10411	98
Lipoprotein and lipid	XS_VLDL_L	XS-VLDL-L	11159	103
Lipoprotein and lipid	XS_VLDL_PL_pct	XS-VLDL-PL%	6803	76
Lipoprotein and lipid	XS_VLDL_PL	XS-VLDL-PL	12077	110
Lipoprotein and lipid	XS_VLDL_P	XS-VLDL-P	10170	99
Lipoprotein and lipid	XS_VLDL_TG_pct	XS-VLDL-TG%	13674	108
Lipoprotein and lipid	XS_VLDL_TG	XS-VLDL-TG	14469	122
Lipoprotein and lipid	XXL_VLDL_CE_pct	XXL-VLDL-CE%	2425	27
Lipoprotein and lipid	XXL_VLDL_CE	XXL-VLDL-CE	13985	92
Lipoprotein and lipid	XXL_VLDL_C_pct	XXL-VLDL-C%	2454	32
Lipoprotein and lipid	XXL_VLDL_C	XXL-VLDL-C	13768	94
Lipoprotein and lipid	XXL_VLDL_FC_pct	XXL-VLDL-FC%	1778	24
Lipoprotein and lipid	XXL_VLDL_FC	XXL-VLDL-FC	13265	94
Lipoprotein and lipid	XXL_VLDL_L	XXL-VLDL-L	12433	87
Lipoprotein and lipid	XXL_VLDL_PL_pct	XXL-VLDL-PL%	3608	28
Lipoprotein and lipid	XXL_VLDL_PL	XXL-VLDL-PL	12968	90
Lipoprotein and lipid	XXL_VLDL_P	XXL-VLDL-P	12551	93
Lipoprotein and lipid	XXL_VLDL_TG_pct	XXL-VLDL-TG%	2089	24
Lipoprotein and lipid	XXL_VLDL_TG	XXL-VLDL-TG	11107	85
Ratio	Ala_by_Gln	Ala/Gln	3536	42
Ratio	Ala_by_Gly	Ala/Gly	7807	79
Ratio	Ala_by_His	Ala/His	2209	33
Ratio	Ala_by_Ile	Ala/Ile	1317	21
Ratio	Ala_by_Leu	Ala/Leu	2449	31
Ratio	Ala_by_Phe	Ala/Phe	2236	31
Ratio	Ala_by_Pyruvate	Ala/Pyruvate	3112	24
Ratio	Ala_by_Tyr	Ala/Tyr	5039	43
Ratio	Ala_by_Val	Ala/Val	3659	40
Ratio	ApoA1_by_Total_TG	ApoA1/Total TG	11385	113
Ratio	ApoB_by_Total_TG	ApoB/Total TG	14126	118
Ratio	bOHbutyrate_by_Phosphatidylc	3-Hydroxybutyrate/PC	816	19
Ratio	Cholines_by_Phosphatidylc	Cholines/PC	8473	86
Ratio	Citrate_by_Glucose	Citrate/Glu	2526	43
Ratio	DHA_by_LA	DHA/LA	5892	39
Ratio	Gln_by_Gly	Gln/Gly	9773	94
Ratio	Gln_by_His	Gln/His	2865	42
Ratio	Gln_by_Ile	Gln/Ile	2412	22
Ratio	Gln_by_Leu	Gln/Leu	3499	40
Ratio	Gln_by_Phe	Gln/Phe	2378	32
Ratio	Gln_by_Pyruvate	Gln/Pyruvate	3982	33
Ratio	Gln_by_Tyr	Gln/Tyr	6030	58
Ratio	Gln_by_Val	Gln/Val	4224	59
Ratio	Glucose_by_bOHbutyrate	Glu/3-Hydroxybutyrate	1320	18
Ratio	Glucose_by_Sphingomyelins	Glu/SM	2712	44
Ratio	Gly_by_Citrate	Gly/Citrate	7170	84
Ratio	Gly_by_His	Gly/His	6861	75
Ratio	Gly_by_Ile	Gly/Ile	5332	66
Ratio	Gly_by_LA	Gly/LA	8324	95
Ratio	Gly_by_Phe	Gly/Phe	6365	68
Ratio	Gly_by_Pyruvate	Gly/Pyruvate	6763	61
Ratio	Gly_by_Tyr	Gly/Tyr	8070	79
Ratio	Gly_by_Val	Gly/Val	7285	81
Ratio	His_by_Citrate	His/Citrate	2394	42
Ratio	His_by_Ile	His/Ile	1040	22
Ratio	His_by_Phe	His/Phe	1262	23
Ratio	His_by_Pyruvate	His/Pyruvate	3282	28
Ratio	His_by_Tyr	His/Tyr	5798	56
Ratio	His_by_Val	His/Val	2512	44
Ratio	Ile_by_Citrate	Ile/Citrate	1861	32
Ratio	Ile_by_Leu	Ile/Leu	532	6
Ratio	Ile_by_Pyruvate	Ile/Pyruvate	2561	23
Ratio	Ile_by_Val	Ile/Val	75	8
Ratio	LA_by_Phosphatidylc	LA/PC	9159	59
Ratio	LA_by_Total_TG	LA/Total TG	10655	108
Ratio	Lactate_by_Pyruvate	Lactate/Pyruvate	6018	45
Ratio	Leu_by_Val	Leu/Val	1110	19
Ratio	Phe_by_Citrate	Phe/Citrate	2332	35
Ratio	Phe_by_Ile	Phe/Ile	1468	24
Ratio	Phe_by_Leu	Phe/Leu	2773	36
Ratio	Phe_by_Pyruvate	Phe/Pyruvate	3053	24
Ratio	Phe_by_Tyr	Phe/Tyr	6674	46
Ratio	Phe_by_Val	Phe/Val	2891	39
Ratio	Phosphatidylc_by_Sphingomyelins	PC/SM	16873	94
Ratio	Phosphatidylc_by_Total_TG	PC/Total TG	11779	115
Ratio	Total_C_by_ApoA1	Total C/ApoA1	7913	83
Ratio	Total_C_by_bOHbutyrate	Total C/3-Hydroxybutyrate	2410	24
Ratio	Total_C_by_Phosphatidylc	Total C/PC	8346	81
Ratio	Total_C_by_Total_TG	Total C/Total TG	13386	122
Ratio	Tyr_by_Citrate	Tyr/Citrate	5391	49
Ratio	Tyr_by_Ile	Tyr/Ile	5149	43
Ratio	Tyr_by_Pyruvate	Tyr/Pyruvate	4664	39
Ratio	Tyr_by_Val	Tyr/Val	9276	91
Ratio	Val_by_Pyruvate	Val/Pyruvate	3454	33

## Sheet: S4
Supplementary Data 4: Identified independent trait-associated loci associated with the 249 metabolic measures and 64 derived ratios (N = 189,846 overall; N = 88,205 males; N = 101,641 females)
Pheno	ID	CHR	POS	A1	AX	A1_FREQ	BETA	SE	P	Locus_ID	Region_start_pos	Region_end_pos	Region_length	male_BETA	male_SE	male_P	female_BETA	female_SE	female_P
Ala	5:36206855_GAT_G	5	36206855	G	GAT	0.0231939	-0.0752503	0.0107634	2.73188e-12	124	35956855	36469710	512855	-0.0691422	0.0158825	1.34221e-05	-0.0797758	0.0144879	3.67166e-08
Ala	8:17373742_AT_A	8	17373742	AT	A	0.205645	-0.0419754	0.00407037	6.28945e-25	195	17123742	17669461	545719	-0.0368913	0.0060048	8.10064e-10	-0.0459397	0.0054802	5.23323e-17
Ala	rs1047891	2	211540507	A	C	0.316069	-0.0230009	0.00348612	4.18248e-11	71	208884733	212806551	3921818	-0.00634448	0.00514773	0.217773	-0.036983	0.00468913	3.12677e-15
Ala	rs10811661	9	22134094	C	T	0.174719	-0.0331731	0.00426366	7.26461e-15	217	21883284	22393570	510286	-0.0335532	0.00628736	9.49384e-08	-0.0330682	0.00574224	8.49754e-09
Ala	rs11628726	14	75332274	A	G	0.31768	0.0260324	0.0034843	7.97132e-14	314	75005659	75582274	576615	0.0288689	0.00512751	1.80547e-08	0.0227306	0.0047013	1.33374e-06
Ala	rs11720108	3	123069058	T	C	0.250011	-0.0273623	0.00374824	2.88789e-13	87	122815778	123319058	503280	-0.0253541	0.00553863	4.70786e-06	-0.0286786	0.00503905	1.26452e-08
Ala	rs12306007	12	47184042	T	C	0.140941	0.0344004	0.00465414	1.45942e-13	282	46842662	47596533	753871	0.0255027	0.00686891	0.000205127	0.0418845	0.00626353	2.28909e-11
Ala	rs12312144	12	47092662	A	C	0.179283	0.056657	0.0042284	6.3836e-41	282	46842662	47596533	753871	0.053489	0.00622319	8.45286e-18	0.058533	0.00570443	1.08628e-24
Ala	rs12453290	17	80190329	G	A	0.310651	0.0229939	0.00351683	6.23978e-11	374	79931363	80440329	508966	0.0247131	0.00518071	1.84324e-06	0.0211094	0.00474084	8.48957e-06
Ala	rs1260326	2	27730940	T	C	0.392394	0.0549671	0.00331586	1.12972e-61	46	27109887	28651945	1542058	0.0526359	0.00488762	4.9999e-27	0.0560057	0.0044675	5.02796e-36
Ala	rs13266634	8	118184783	T	C	0.30923	-0.026015	0.0035058	1.17118e-13	207	117934783	118435025	500242	-0.0260803	0.0051677	4.50169e-07	-0.0261401	0.00472329	3.1323e-08
Ala	rs1688008	19	35656183	G	A	0.194623	0.0265812	0.00409462	8.50587e-11	395	35294552	36288390	993838	0.0330357	0.00603706	4.45817e-08	0.0200598	0.00551551	0.000275986
Ala	rs17122673	12	59990767	C	T	0.103865	0.0480419	0.00533006	2.01589e-19	286	59522598	60329855	807257	0.0448997	0.00789419	1.29179e-08	0.0498014	0.0071519	3.34244e-12
Ala	rs17712208	1	214150445	A	T	0.0355613	0.134909	0.00873299	8.36174e-54	38	213900445	214400821	500376	0.145447	0.0128804	1.50418e-29	0.12484	0.0117596	2.59364e-26
Ala	rs1876717	8	49994968	T	G	0.469817	0.0267036	0.00323961	1.69208e-16	201	49744968	50276603	531635	0.0271139	0.00477072	1.32452e-08	0.025806	0.00436825	3.48195e-09
Ala	rs2000338	22	19155662	A	G	0.41951	0.0251861	0.00328699	1.83406e-14	420	18655964	19447896	791932	0.0234144	0.00484606	1.35635e-06	0.0264893	0.00442777	2.20432e-09
Ala	rs2306386	8	145742879	C	T	0.498103	-0.0282655	0.0032382	2.59473e-18	213	145389726	146014358	624632	-0.0271824	0.00478397	1.33563e-08	-0.0286988	0.00435434	4.39456e-11
Ala	rs2629665	1	207220800	A	C	0.407261	-0.0444187	0.00329937	2.7048e-41	37	206961326	208024882	1063556	-0.0449342	0.00486317	2.52525e-20	-0.043213	0.00444541	2.5136e-22
Ala	rs3750952	11	8251921	C	G	0.487131	-0.0316194	0.00324198	1.81079e-22	253	7997020	8503049	506029	-0.0272938	0.00476864	1.04632e-08	-0.0347303	0.00437593	2.09813e-15
Ala	rs3755636	3	135968828	G	C	0.227747	-0.0256631	0.00387223	3.42427e-11	91	135657213	136468930	811717	-0.0246814	0.00569408	1.46199e-05	-0.0262562	0.00522781	5.11153e-07
Ala	rs3961283	16	68317636	G	A	0.269192	0.0264449	0.00367364	6.10763e-13	343	67256247	68631978	1375731	0.0275377	0.00542158	3.79663e-07	0.0252317	0.00494407	3.3416e-07
Ala	rs4237150	9	4290085	C	G	0.401257	0.0280122	0.00330564	2.38685e-17	214	4040085	5013176	973091	0.0285238	0.00486682	4.62097e-09	0.0275362	0.00445829	6.58272e-10
Ala	rs4766214	12	4290249	G	A	0.460077	-0.0233329	0.0033035	1.63419e-12	278	4040249	4634844	594595	-0.0342898	0.00485969	1.72695e-12	-0.01291	0.00445863	0.00378631
Ala	rs4846922	1	230307182	T	C	0.343013	-0.0227493	0.00345169	4.38708e-11	41	230044989	230557222	512233	-0.0243528	0.00507856	1.62769e-06	-0.0213612	0.00465781	4.5212e-06
Ala	rs562771447	16	70308837	TA	T	0.115839	0.0608482	0.00507	3.58239e-33	344	69299749	70934445	1634696	0.0673431	0.00745571	1.71211e-19	0.0545637	0.0068447	1.5815e-15
Ala	rs56335308	8	17419461	A	G	0.0269838	0.0871821	0.00997436	2.33663e-18	195	17123742	17669461	545719	0.0718254	0.014575	8.32358e-07	0.0988466	0.013542	2.91453e-13
Ala	rs66464442	1	118171801	A	C	0.317707	0.0256045	0.00347534	1.74579e-13	23	117920466	118421801	501335	0.0183085	0.00512146	0.000350609	0.0319119	0.0046833	9.54669e-12
Ala	rs6931514	6	20703952	G	A	0.263217	0.0350124	0.00367473	1.62303e-21	148	20429709	20953952	524243	0.0211587	0.0054186	9.43654e-05	0.0464157	0.00494898	6.80123e-21
Ala	rs71401820	16	70684445	A	G	0.0678728	-0.0492093	0.00646071	2.61427e-14	344	69299749	70934445	1634696	-0.0490412	0.00951296	2.53908e-07	-0.0486485	0.00871258	2.36051e-08
Ala	rs72538440	2	65225088	GC	G	0.424089	-0.0386557	0.00331985	2.53031e-31	52	64949861	65527366	577505	-0.0392621	0.00487693	8.34521e-16	-0.0376411	0.00448641	4.92398e-17
Ala	rs73114872	12	56861034	C	T	0.181595	0.0841491	0.00418731	9.88365e-90	285	55716968	58691256	2974288	0.0864879	0.00616102	1.02099e-44	0.0810822	0.00565048	1.19002e-46
Ala	rs7624902	3	160004026	A	G	0.461321	0.0344154	0.00325367	3.8582e-26	98	159754026	160410452	656426	0.0453881	0.00479545	3.0094e-21	0.0243332	0.00438384	2.85324e-08
Ala	rs77010315	5	150723155	A	C	0.0114331	0.107843	0.0152681	1.63139e-12	140	150473155	150973155	500000	0.110344	0.0223591	8.02712e-07	0.104364	0.0206887	4.55472e-07
Ala	rs7925445	11	18398958	A	G	0.442528	-0.0248567	0.0032646	2.66972e-14	257	17995666	18650514	654848	-0.0253232	0.00481787	1.47485e-07	-0.0243588	0.0043939	2.96745e-08
Ala	rs7967842	12	47218144	G	T	0.367671	0.0495324	0.00342533	2.28336e-47	282	46842662	47596533	753871	0.0474149	0.00504383	5.5571e-21	0.0507981	0.00461911	4.08693e-28
Ala	rs8061221	16	70078960	G	A	0.253387	-0.0548512	0.00371949	3.42721e-49	344	69299749	70934445	1634696	-0.0571699	0.00547022	1.49902e-25	-0.0521904	0.00502102	2.70824e-25
Ala	rs8107974	19	19388500	T	A	0.0766317	-0.0475095	0.0060978	6.66858e-15	393	19120340	19976022	855682	-0.0559776	0.00898581	4.69881e-10	-0.0386046	0.00821738	2.63172e-06
Ala	rs9995984	4	89225088	G	C	0.465256	-0.0345144	0.0032537	2.78992e-26	113	88509212	89927537	1418325	-0.0371122	0.00478756	9.15688e-15	-0.032041	0.00439042	2.94354e-13
Gln	1:118170466_CTG_C	1	118170466	C	CTG	0.330931	0.026657	0.00350192	2.70949e-14	23	117920466	118421801	501335	0.0279219	0.00522778	9.26357e-08	0.0253079	0.00469062	6.85189e-08
Gln	1:169159619_AAT_A	1	169159619	A	AAT	0.418238	-0.024158	0.00328285	1.86242e-13	30	168864635	169468340	603705	-0.0216712	0.00489305	9.48006e-06	-0.0266384	0.00440343	1.45839e-09
Gln	16:70282958_CACA_C	16	70282958	C	CACA	0.110941	-0.0360242	0.0051941	4.05787e-12	344	69299749	70934445	1634696	-0.041851	0.00774496	6.54736e-08	-0.0316293	0.0069642	5.58679e-06
Gln	8:17373742_AT_A	8	17373742	AT	A	0.205675	-0.0483905	0.00406964	1.36139e-32	195	17123742	17669461	545719	-0.0455357	0.00609344	7.91947e-14	-0.0500835	0.00543709	3.27862e-20
Gln	rs10217762	9	22133645	C	T	0.420377	-0.0233808	0.00329016	1.1963e-12	217	21883284	22393570	510286	-0.0257359	0.00491569	1.64953e-07	-0.0207469	0.00440405	2.4698e-06
Gln	rs10283362	8	134332960	T	C	0.151262	0.0331658	0.00455694	3.39946e-13	210	134081059	134582960	501901	0.0338242	0.00680087	6.58787e-07	0.0324797	0.00610618	1.04472e-07
Gln	rs10483863	14	75322327	A	G	0.47676	0.0249279	0.00323956	1.42356e-14	314	75005659	75582274	576615	0.0230359	0.00484172	1.96023e-06	0.0265566	0.00433519	9.0548e-10
Gln	rs10758593	9	4292083	A	G	0.397071	0.0323588	0.00330334	1.18858e-22	214	4040085	5013176	973091	0.0291486	0.00493191	3.42962e-09	0.0356019	0.00442433	8.5875e-16
Gln	rs10767870	11	30677260	A	G	0.309865	-0.0238516	0.0035101	1.08532e-11	259	30427260	31004837	577577	-0.0214584	0.00526298	4.56147e-05	-0.0257002	0.00468426	4.10954e-08
Gln	rs111376202	11	74117379	G	T	0.0398182	0.0587032	0.00829069	1.44004e-12	270	73867379	74367379	500000	0.0546817	0.012282	8.51114e-06	0.0626732	0.0111809	2.0835e-08
Gln	rs111678271	12	56806045	C	T	0.0255866	0.0792284	0.0103393	1.82696e-14	285	55716968	58691256	2974288	0.0803822	0.0154025	1.80513e-07	0.076443	0.0138759	3.61647e-08
Gln	rs11183649	12	47293193	C	G	0.377252	0.0244692	0.00336661	3.65716e-13	282	46842662	47596533	753871	0.0209811	0.00503453	3.08356e-05	0.0268579	0.00450311	2.4649e-09
Gln	rs112756706	20	62362850	T	A	0.227364	-0.0256903	0.0039386	6.92401e-11	415	62093013	62962053	869040	-0.0196689	0.00588257	0.000827348	-0.0313162	0.00527265	2.87094e-09
Gln	rs1154988	3	135925191	T	A	0.225833	0.0252279	0.00387729	7.70738e-11	91	135657213	136468930	811717	0.0216858	0.00577182	0.000171945	0.0277268	0.00520645	1.00899e-07
Gln	rs116824181	1	33743425	T	C	0.0153278	-0.0917937	0.013214	3.7508e-12	7	33493425	33993425	500000	-0.0889578	0.0197139	6.4171e-06	-0.0943198	0.0177089	1.00545e-07
Gln	rs116849011	14	21467805	G	C	0.0113032	0.135502	0.0152668	7.0174e-19	307	21216579	21782312	565733	0.119867	0.0223976	8.73081e-08	0.148566	0.0207731	8.61953e-13
Gln	rs1169288	12	121416650	C	A	0.310866	0.0255013	0.00353245	5.25086e-13	293	121153724	121674861	521137	0.0245086	0.0052692	3.30352e-06	0.0257462	0.00473522	5.42594e-08
Gln	rs12229478	12	60079855	G	A	0.200419	0.0264161	0.00408659	1.02153e-10	286	59522598	60329855	807257	0.0204251	0.00610773	0.000825707	0.0304768	0.00546847	2.5077e-08
Gln	rs1260326	2	27730940	T	C	0.392363	-0.0811715	0.00331299	2.32189e-132	46	27109887	28651945	1542058	-0.0869004	0.00494968	6.9241e-69	-0.0760858	0.00443463	6.88416e-66
Gln	rs12730935	1	154419892	A	G	0.409087	0.0215151	0.00331041	8.09386e-11	28	154169892	155734430	1564538	0.0169856	0.0049454	0.000593648	0.0250454	0.00443178	1.59651e-08
Gln	rs13106632	4	18203435	T	C	0.288787	0.0267562	0.00357523	7.25403e-14	106	17683810	18453435	769625	0.0265878	0.00534268	6.4868e-07	0.0273537	0.00478473	1.08806e-08
Gln	rs13420967	2	191742613	T	G	0.265657	-0.0645256	0.00367812	7.62434e-69	67	191482828	192086562	603734	-0.0661409	0.00548962	2.1032e-33	-0.0624637	0.00492776	8.58507e-37
Gln	rs140888844	6	127489564	T	TC	0.462755	0.0254223	0.00332242	1.9926e-14	160	126416825	127773602	1356777	0.0253535	0.0049612	3.22258e-07	0.0252988	0.00444979	1.30885e-08
Gln	rs147694769	12	56888847	C	G	0.0141144	0.09657	0.0138235	2.8391e-12	285	55716968	58691256	2974288	0.0922667	0.0205573	7.18943e-06	0.0997106	0.0185792	8.03247e-08
Gln	rs151025603	12	58441256	T	C	0.0129263	-0.0925444	0.0143407	1.09732e-10	285	55716968	58691256	2974288	-0.0830182	0.0213648	0.000102092	-0.103431	0.0192432	7.67845e-08
Gln	rs16832956	3	122017508	G	C	0.181345	0.0290957	0.0042058	4.59549e-12	86	121471995	122535218	1063223	0.0246542	0.00627331	8.50055e-05	0.0321962	0.00563755	1.12616e-08
Gln	rs17096421	10	88820592	T	A	0.0549081	-0.0507039	0.00715026	1.33429e-12	237	88519303	89070592	551289	-0.0368352	0.0106792	0.000562415	-0.0610229	0.00957339	1.84693e-10
Gln	rs17122673	12	59990767	C	T	0.103854	0.0712086	0.00533052	1.1007e-40	286	59522598	60329855	807257	0.069662	0.00800699	3.37087e-18	0.0720108	0.00710249	3.81721e-24
Gln	rs17145750	7	73026378	T	C	0.161559	0.0633567	0.00440145	5.93106e-47	179	72601167	73373473	772306	0.0613723	0.00658879	1.25055e-20	0.0644312	0.00588175	6.56016e-28
Gln	rs17321515	8	126486409	G	A	0.476168	0.0269753	0.00324458	9.31452e-17	209	126198845	126894364	695519	0.0363315	0.00484524	6.52088e-14	0.0190911	0.00434475	1.11368e-05
Gln	rs17826221	3	160160452	C	G	0.482365	-0.0425718	0.0032415	2.20575e-39	98	159754026	160410452	656426	-0.0581518	0.00484273	3.42193e-33	-0.0284831	0.00433881	5.23791e-11
Gln	rs2184968	6	126760994	C	T	0.451946	0.0356272	0.00324862	5.62299e-28	160	126416825	127773602	1356777	0.0379512	0.00484798	5.00207e-15	0.0337494	0.0043528	9.02313e-15
Gln	rs2608912	6	131869783	C	T	0.218626	-0.025803	0.00391072	4.17804e-11	162	131619783	132129281	509498	-0.0326381	0.00584892	2.40966e-08	-0.019965	0.0052299	0.000134904
Gln	rs2638315	12	56865056	C	G	0.181492	-0.242247	0.00415344	0	285	55716968	58691256	2974288	-0.241769	0.00620006	0	-0.240113	0.00556433	0
Gln	rs28929474	14	94844947	T	C	0.0201203	0.0746844	0.0115306	9.37537e-11	317	94424637	95099201	674564	0.0879882	0.01727	3.49714e-07	0.0604132	0.0154014	8.76694e-05
Gln	rs35007880	14	100795139	G	T	0.484266	-0.031287	0.00328575	1.71789e-21	318	100544818	101062503	517685	-0.0297684	0.00490422	1.28479e-09	-0.0325253	0.00440205	1.49456e-13
Gln	rs35291299	14	21515620	G	A	0.124077	0.0469665	0.00492276	1.43484e-21	307	21216579	21782312	565733	0.0402241	0.00734833	4.41411e-08	0.0514631	0.00659447	6.05562e-15
Gln	rs4257011	12	57528197	A	G	0.350164	0.0221974	0.00340785	7.35402e-11	285	55716968	58691256	2974288	0.0184292	0.00509226	0.000295847	0.0258961	0.0045608	1.36674e-08
Gln	rs4439799	17	45781599	C	T	0.497756	-0.0212839	0.00324714	5.59172e-11	366	45188952	46459146	1270194	-0.0199737	0.00485763	3.92894e-05	-0.0221765	0.00434188	3.26921e-07
Gln	rs4766214	12	4290249	G	A	0.459981	-0.0302845	0.00330216	4.72815e-20	278	4040249	4634844	594595	-0.0499059	0.00492448	4.01824e-24	-0.0126692	0.0044263	0.00420733
Gln	rs56242350	2	28049020	G	A	0.0192396	0.0789223	0.0117777	2.0756e-11	46	27109887	28651945	1542058	0.0838836	0.0175407	1.73635e-06	0.0744034	0.0158087	2.5237e-06
Gln	rs56335308	8	17419461	A	G	0.026997	0.109292	0.00997011	5.93663e-28	195	17123742	17669461	545719	0.0830194	0.0147735	1.92095e-08	0.131467	0.0134427	1.40578e-22
Gln	rs62043313	16	79744134	G	T	0.379076	-0.0215782	0.00333956	1.04004e-10	346	79466625	80182213	715588	-0.0262655	0.00498472	1.37347e-07	-0.0172334	0.00447382	0.000117207
Gln	rs62772761	12	59772598	TCC	T	0.172226	-0.0304674	0.00431413	1.64406e-12	286	59522598	60329855	807257	-0.0360465	0.00646061	2.4204e-08	-0.0243289	0.00576321	2.42984e-05
Gln	rs6841793	4	17933810	G	C	0.155964	-0.0296123	0.0044636	3.27197e-11	106	17683810	18453435	769625	-0.032356	0.00665309	1.15645e-06	-0.0265854	0.00598713	8.98761e-06
Gln	rs7078003	10	99359412	T	C	0.179415	0.0973293	0.00421374	7.06014e-118	240	99109412	99609412	500000	0.100565	0.00632016	6.30435e-57	0.0940513	0.00562161	9.57707e-63
Gln	rs72480405	12	56814321	A	G	0.030043	0.0621942	0.00948211	5.42668e-11	285	55716968	58691256	2974288	0.0724569	0.0141006	2.77437e-07	0.0535443	0.0127444	2.65484e-05
Gln	rs73127340	12	56605358	T	C	0.0201765	-0.10494	0.0115454	1.00524e-19	285	55716968	58691256	2974288	-0.093949	0.0173978	6.67999e-08	-0.11116	0.0153416	4.33385e-13
Gln	rs738408	22	44324730	T	C	0.217066	0.0329961	0.0039256	4.2941e-17	427	44074727	44590904	516177	0.0339871	0.00587551	7.29583e-09	0.0323268	0.00524654	7.23048e-10
Gln	rs75017413	12	47199651	A	T	0.0663334	0.134522	0.00650175	5.41868e-95	282	46842662	47596533	753871	0.128197	0.00978144	3.30577e-39	0.139126	0.00865153	4.08936e-58
Gln	rs770369039	2	211418278	A	AG	0.36352	0.022795	0.00339655	1.93566e-11	71	208884733	212806551	3921818	0.0236438	0.0050826	3.29356e-06	0.0219818	0.00454039	1.29136e-06
Gln	rs77125563	12	56909119	C	T	0.0257039	0.0723323	0.0102759	1.9424e-12	285	55716968	58691256	2974288	0.0758052	0.0153349	7.69523e-07	0.0677713	0.0137679	8.56143e-07
Gln	rs7756992	6	20679709	G	A	0.265349	0.0308757	0.00366181	3.42721e-17	148	20429709	20953952	524243	0.0265549	0.00547497	1.23525e-06	0.034853	0.0048983	1.12397e-12
Gln	rs7943847	11	18400514	C	T	0.443087	-0.0336818	0.00326048	5.21824e-25	257	17995666	18650514	654848	-0.0288685	0.0048807	3.33474e-09	-0.0372416	0.00435709	1.27665e-17
Gln	rs7952320	11	8250143	G	C	0.487625	-0.0411823	0.00325249	9.96722e-37	253	7997020	8503049	506029	-0.0381378	0.00485049	3.803e-15	-0.0429926	0.00436091	6.44184e-23
Gln	rs79687284	1	214150821	C	G	0.034951	0.147591	0.00880586	5.26281e-63	38	213900445	214400821	500376	0.163088	0.0131628	3.16538e-35	0.134141	0.0117821	5.17215e-30
Gln	rs79753941	12	56828902	T	A	0.0520604	0.0534403	0.00739424	4.94663e-13	285	55716968	58691256	2974288	0.0533698	0.0110339	1.32115e-06	0.0531851	0.00990795	7.98269e-08
Gln	rs8074974	17	25595818	C	T	0.446718	0.0286484	0.00326068	1.56203e-18	360	25345818	25874296	528478	0.0285436	0.0048793	4.93517e-09	0.0278689	0.00435871	1.62458e-10
Gln	rs9368	12	56988342	A	C	0.386314	-0.0301084	0.00335443	2.84066e-19	285	55716968	58691256	2974288	-0.030717	0.00502333	9.70502e-10	-0.0295225	0.00448146	4.48902e-11
Gln	rs9954233	18	31298923	G	A	0.421464	0.0230181	0.00332881	4.70025e-12	378	31048923	31548923	500000	0.0225902	0.00498005	5.73711e-06	0.0240803	0.00445044	6.28988e-08
Gln	rs9966683	18	55339942	C	T	0.139725	0.0299531	0.00468101	1.56922e-10	381	55089942	55589942	500000	0.0267279	0.00697864	0.000128251	0.0315385	0.00627754	5.06843e-07
Gly	14:100812503_GA_G	14	100812503	G	GA	0.495302	0.0269177	0.0032629	1.59891e-16	318	100544818	101062503	517685	0.00948585	0.00348642	0.00651365	0.039928	0.00489863	3.65487e-16
Gly	2:211183527_GA_G	2	211183527	G	GA	0.0452678	0.129021	0.00793234	1.92045e-59	71	208884733	212806551	3921818	0.0585749	0.00849873	5.53156e-12	0.175857	0.0118793	1.57016e-49
Gly	2:211884188_GGGGTGTGTGTGTGT_G	2	211884188	GGGGTGTGTGTGTGT	G	0.076596	-0.131504	0.00615624	4.07398e-101	71	208884733	212806551	3921818	-0.0499822	0.00658492	3.2209e-14	-0.188503	0.00923254	1.82154e-92
Gly	2:212375920_CT_C	2	212375920	C	CT	0.0432831	0.057731	0.00806709	8.31499e-13	71	208884733	212806551	3921818	0.021604	0.00860861	0.0120894	0.0836482	0.0121183	5.13503e-12
Gly	5:131710450_CAAA_C	5	131710450	C	CAAA	0.294171	-0.0262205	0.00359181	2.88718e-13	139	131387338	132694128	1306790	-0.0177082	0.00384108	4.02837e-06	-0.0305778	0.00538706	1.38125e-08
Gly	rs10048173	17	45592266	A	G	0.48649	-0.0299666	0.00326769	4.75079e-20	366	45188952	46459146	1270194	-0.027193	0.0034997	7.92761e-15	-0.0297072	0.00489527	1.29528e-09
Gly	rs10165384	2	209510089	G	A	0.0164097	0.122689	0.0128472	1.31304e-21	71	208884733	212806551	3921818	0.0617835	0.0137579	7.10559e-06	0.161586	0.0192481	4.72293e-17
Gly	rs1022439	8	117004010	T	A	0.429092	0.0228822	0.0032869	3.3745e-12	206	116369034	117254010	884976	0.0213484	0.00351392	1.24199e-09	0.0215055	0.00493132	1.29598e-05
Gly	rs1043011	12	56865040	T	G	0.181478	0.048296	0.00420563	1.63154e-30	285	55716968	58691256	2974288	0.0448189	0.00448561	1.70581e-23	0.0460236	0.00632224	3.37168e-13
Gly	rs10815315	9	5944012	T	C	0.203356	0.0291207	0.00405216	6.67312e-13	215	5655519	6926640	1271121	0.0191777	0.0043306	9.50458e-06	0.0354599	0.00608111	5.52093e-09
Gly	rs10934753	3	125906179	A	G	0.417686	0.0728815	0.00330347	1.00267e-107	90	125554185	126263801	709616	0.0577254	0.00352358	3.13376e-60	0.0778025	0.00496355	2.61815e-55
Gly	rs111593971	16	81114070	TA	T	0.0789905	-0.125615	0.00600948	6.4937e-97	347	80864070	81784790	920720	-0.105857	0.00645944	2.86501e-60	-0.129681	0.00897213	2.64868e-47
Gly	rs111841620	9	6246225	G	C	0.0205851	0.0995574	0.0115353	6.14424e-18	215	5655519	6926640	1271121	0.0858774	0.0124972	6.38625e-12	0.100051	0.01711	5.00646e-09
Gly	rs112247225	16	81154900	T	C	0.0456467	-0.134974	0.00780182	5.26907e-67	347	80864070	81784790	920720	-0.098559	0.00830378	1.81229e-32	-0.151389	0.0117508	5.98648e-38
Gly	rs1128249	2	165528624	T	G	0.393374	0.0260316	0.00332607	5.04064e-15	61	165161794	165802706	640912	0.0118408	0.00355467	0.000865529	0.0357384	0.00499154	8.13494e-13
Gly	rs112996008	2	211837942	T	C	0.0101222	0.392833	0.0163078	5.16639e-128	71	208884733	212806551	3921818	0.13783	0.0174819	3.20302e-15	0.572594	0.024414	2.59594e-121
Gly	rs113785526	2	212556551	A	G	0.0104765	0.105215	0.0160221	5.15186e-11	71	208884733	212806551	3921818	0.0340768	0.0172948	0.0488016	0.156954	0.0238482	4.68341e-11
Gly	rs114102226	2	211657170	G	A	0.0397713	-0.189299	0.00830726	8.78414e-115	71	208884733	212806551	3921818	-0.0820005	0.00885879	2.15981e-20	-0.26433	0.0124904	3.46126e-99
Gly	rs11438680	10	65174698	GA	G	0.459204	-0.0221295	0.00333906	3.42426e-11	235	64664372	65600279	935907	-0.0145713	0.00356448	4.35681e-05	-0.0264547	0.00501539	1.33254e-07
Gly	rs114983649	2	209454976	A	C	0.0346286	0.0643338	0.00892084	5.54956e-13	71	208884733	212806551	3921818	0.026485	0.00946291	0.00513009	0.0901498	0.013476	2.24911e-11
Gly	rs116012745	2	211370949	T	C	0.0913828	-0.131678	0.00566088	1.62563e-119	71	208884733	212806551	3921818	-0.0414361	0.00609372	1.05433e-11	-0.195026	0.00844066	8.29011e-118
Gly	rs11613331	12	351467	G	A	0.445893	-0.0216191	0.00327333	3.99581e-11	277	101467	725579	624112	-0.0157465	0.00350026	6.84678e-06	-0.0242164	0.00490961	8.13366e-07
Gly	rs116142068	2	211589518	A	T	0.0129404	-0.213463	0.0144231	1.55927e-49	71	208884733	212806551	3921818	-0.081086	0.0154739	1.60801e-07	-0.303473	0.021575	6.78318e-45
Gly	rs116496902	2	211804200	C	T	0.0253842	-0.11709	0.0103406	1.02797e-29	71	208884733	212806551	3921818	-0.0352445	0.0110173	0.00137942	-0.177416	0.0155597	4.25057e-30
Gly	rs116692731	2	211520916	C	T	0.0115589	-0.149188	0.0152157	1.08687e-22	71	208884733	212806551	3921818	-0.0515833	0.0162274	0.00147948	-0.21816	0.0228776	1.51638e-21
Gly	rs11671389	19	18210922	T	A	0.252766	-0.0259872	0.0037575	4.65786e-12	392	17960922	18803685	842763	-0.0246722	0.00402643	8.96169e-10	-0.0246758	0.00562597	1.15539e-05
Gly	rs11674732	2	212395222	T	A	0.197122	0.0337209	0.00409801	1.90596e-16	71	208884733	212806551	3921818	0.00919657	0.00437427	0.035519	0.0512331	0.00615493	8.61579e-17
Gly	rs11706188	3	125804185	A	C	0.277959	-0.0318768	0.00363421	1.78049e-18	90	125554185	126263801	709616	-0.0287549	0.00388874	1.43319e-13	-0.0311042	0.00544796	1.1374e-08
Gly	rs12312144	12	47092662	A	C	0.179247	0.0425701	0.00424497	1.1596e-23	282	46842662	47596533	753871	0.0336063	0.00452995	1.19349e-13	0.0451227	0.00637914	1.52076e-12
Gly	rs12917145	15	58434388	C	A	0.0470543	-0.0664275	0.00778692	1.46603e-17	326	57949389	59308720	1359331	-0.0649561	0.00831144	5.54695e-15	-0.0607072	0.0116985	2.11501e-07
Gly	rs12999691	2	210012699	C	A	0.145342	-0.0335659	0.00462549	3.9812e-13	71	208884733	212806551	3921818	-0.0145365	0.0049481	0.00330649	-0.0464677	0.00693568	2.09798e-11
Gly	rs13078949	3	49361791	G	A	0.447906	-0.0224436	0.00327923	7.71476e-12	82	49070183	50424184	1354001	-0.0143432	0.00351069	4.40047e-05	-0.0274016	0.00491363	2.45815e-08
Gly	rs13107325	4	103188709	T	C	0.0746544	-0.0417157	0.00618818	1.57543e-11	115	102862470	103448082	585612	-0.0347925	0.006587	1.28091e-07	-0.0429768	0.00931943	4.00208e-06
Gly	rs138329786	2	211804652	C	T	0.0421918	0.361685	0.00808508	0	71	208884733	212806551	3921818	0.147982	0.00866991	3.25733e-65	0.509232	0.0120992	0
Gly	rs141509595	2	211531703	C	T	0.0354788	0.133763	0.00883368	9.13007e-52	71	208884733	212806551	3921818	0.0433062	0.00942396	4.32682e-06	0.200607	0.0132741	1.52452e-51
Gly	rs141866277	15	43950699	T	A	0.0227716	0.111921	0.010902	1.01753e-24	323	43427975	44679868	1251893	0.100552	0.0115901	4.17879e-18	0.109615	0.0164341	2.57213e-11
Gly	rs142807056	2	211807446	A	G	0.0106605	0.146261	0.0158563	2.88575e-20	71	208884733	212806551	3921818	0.0561341	0.0169414	0.000921999	0.208628	0.0238017	1.89168e-18
Gly	rs144035272	2	211274172	A	T	0.0247669	0.171895	0.0105282	6.97409e-60	71	208884733	212806551	3921818	0.0536433	0.0112329	1.79528e-06	0.257772	0.0158285	1.49954e-59
Gly	rs148312446	2	211148627	A	G	0.0119912	0.181404	0.0149382	6.38199e-34	71	208884733	212806551	3921818	0.0757687	0.0159999	2.18789e-06	0.25376	0.022379	8.74352e-30
Gly	rs150288819	9	6650288	A	G	0.0407434	0.0570064	0.00825352	4.96884e-12	215	5655519	6926640	1271121	0.0270533	0.00885125	0.00224052	0.0772597	0.0123472	3.93397e-10
Gly	rs151301153	2	211546342	C	G	0.0174782	-0.1972	0.0125024	5.18672e-56	71	208884733	212806551	3921818	-0.0866509	0.0134247	1.09071e-10	-0.271341	0.0186823	9.54892e-48
Gly	rs1663246	15	58468869	G	A	0.228427	0.0279835	0.00387043	4.84576e-13	326	57949389	59308720	1359331	0.0235014	0.00414384	1.42071e-08	0.0287507	0.00579862	7.12645e-07
Gly	rs17149836	8	9200262	A	T	0.0515118	-0.0502877	0.00740418	1.11072e-11	193	8884563	9576959	692396	-0.0177179	0.00791072	0.0251105	-0.0740097	0.0111108	2.73245e-11
Gly	rs1818351	5	90252077	T	C	0.29112	0.0256169	0.00363536	1.83996e-12	135	90002077	90507244	505167	0.0201793	0.00389789	2.26012e-07	0.0278212	0.00544202	3.18859e-07
Gly	rs200241378	2	211026099	AG	A	0.0344819	0.111548	0.00895762	1.39461e-35	71	208884733	212806551	3921818	0.0323038	0.00948254	0.000657916	0.170054	0.013555	4.48223e-36
Gly	rs2191906	2	210714162	G	A	0.135508	-0.0557892	0.00479268	2.62985e-31	71	208884733	212806551	3921818	-0.0193859	0.00512405	0.000154856	-0.0810032	0.00718806	1.94248e-29
Gly	rs2193617	2	211573559	A	G	0.186846	0.489798	0.00402641	0	71	208884733	212806551	3921818	0.187631	0.00442836	0	0.699938	0.00586983	0
Gly	rs2371172	2	212105386	C	A	0.489593	0.061083	0.00326156	3.4391e-78	71	208884733	212806551	3921818	0.0244141	0.00348599	2.51478e-12	0.0864889	0.0048947	9.12792e-70
Gly	rs2711697	12	47265729	C	A	0.366996	0.022347	0.00337049	3.36177e-11	282	46842662	47596533	753871	0.0187455	0.00359671	1.87385e-07	0.0225289	0.00506462	8.66497e-06
Gly	rs2954021	8	126482077	A	G	0.493782	-0.0529186	0.00325088	1.54667e-59	209	126198845	126894364	695519	-0.0583374	0.00346703	1.96711e-63	-0.042889	0.00488561	1.67993e-18
Gly	rs35711410	2	211791821	C	T	0.0259181	-0.177725	0.0103174	1.91642e-66	71	208884733	212806551	3921818	-0.0670131	0.0109857	1.06509e-09	-0.257125	0.0155273	1.65329e-61
Gly	rs4760244	12	57837387	T	A	0.489419	-0.0214879	0.00327033	5.02592e-11	285	55716968	58691256	2974288	-0.0188474	0.00349487	6.95156e-08	-0.0215063	0.00490667	1.1714e-05
Gly	rs4841133	8	9183664	A	G	0.0920181	0.129223	0.00561404	4.49203e-117	193	8884563	9576959	692396	0.107868	0.00602087	1.19443e-71	0.134619	0.00839759	9.19334e-58
Gly	rs4948102	7	56097265	C	G	0.246522	-0.0745461	0.00377743	1.333e-86	178	55840641	56437107	596466	-0.0612272	0.00403784	7.19958e-52	-0.0787224	0.00566631	7.66325e-44
Gly	rs531093565	2	212295977	AT	A	0.0125328	-0.117044	0.0145902	1.04543e-15	71	208884733	212806551	3921818	-0.0658969	0.0155324	2.21238e-05	-0.150676	0.0219723	7.04454e-12
Gly	rs542575928	2	211530459	A	T	0.0197941	0.124177	0.0117792	5.62399e-26	71	208884733	212806551	3921818	0.0537618	0.0124415	1.55385e-05	0.175662	0.0178593	8.07975e-23
Gly	rs555754	6	160769423	A	G	0.466256	0.0282408	0.00326257	4.92343e-18	166	159856463	161935583	2079120	0.0171704	0.00348747	8.51767e-07	0.0343732	0.00489553	2.21119e-12
Gly	rs55810982	2	209918691	C	T	0.235829	-0.0348585	0.0038203	7.27231e-20	71	208884733	212806551	3921818	-0.0115849	0.00408224	0.00454235	-0.0511454	0.00573379	4.73844e-19
Gly	rs56113850	19	41353107	T	C	0.421546	0.0264819	0.00329558	9.36787e-16	396	41091229	41603338	512109	0.015104	0.00351916	1.77311e-05	0.0337001	0.00494939	9.88768e-12
Gly	rs561931	1	120254506	A	G	0.419691	-0.0263188	0.00330445	1.66625e-15	24	120004506	120504506	500000	-0.0156949	0.0035348	9.00243e-06	-0.0328352	0.00495484	3.44548e-11
Gly	rs56335308	8	17419461	A	G	0.0269537	0.0645638	0.0100179	1.16003e-10	195	17123742	17669461	545719	0.060843	0.0106115	9.8595e-09	0.0612659	0.0151531	5.27816e-05
Gly	rs62201970	2	211596440	C	T	0.0173815	0.381212	0.0124051	7.28769e-207	71	208884733	212806551	3921818	0.161784	0.0133239	6.70472e-34	0.530884	0.0185336	9.93079e-180
Gly	rs62203749	2	211539983	T	A	0.0229286	0.410849	0.0109183	0	71	208884733	212806551	3921818	0.155601	0.0116515	1.222e-40	0.592815	0.016404	4.07126e-284
Gly	rs67557307	2	211627516	T	C	0.127582	-0.177392	0.00486938	1.47452e-289	71	208884733	212806551	3921818	-0.0651256	0.00522256	1.16632e-35	-0.255636	0.00728332	3.01199e-268
Gly	rs6779146	3	135907213	C	T	0.228637	0.026077	0.00388309	1.87914e-11	91	135657213	136468930	811717	0.00463328	0.00413652	0.262677	0.0420898	0.00584399	5.96504e-13
Gly	rs72793380	16	30758743	A	C	0.103509	-0.0374025	0.0053348	2.37347e-12	339	30508743	31008743	500000	-0.0238435	0.00570114	2.88937e-05	-0.0461761	0.00800688	8.09046e-09
Gly	rs72930539	2	211340225	A	T	0.201638	-0.117523	0.00407605	2.11156e-182	71	208884733	212806551	3921818	-0.0487	0.00437527	9.29717e-29	-0.164163	0.00609153	2.16447e-159
Gly	rs72947685	2	212255062	G	A	0.0204405	0.0801089	0.011467	2.8365e-12	71	208884733	212806551	3921818	0.0436567	0.012203	0.00034702	0.103572	0.0172737	2.02991e-09
Gly	rs72992575	2	211127862	G	A	0.0382086	0.0917511	0.00849017	3.25757e-27	71	208884733	212806551	3921818	0.0337602	0.00903742	0.000187384	0.133551	0.0127865	1.59741e-25
Gly	rs73067080	12	21388829	C	T	0.155379	0.034092	0.00448978	3.13413e-14	280	20834409	22060834	1226425	0.0225767	0.00478214	2.35005e-06	0.0404168	0.00675818	2.23303e-09
Gly	rs74524335	2	211743374	T	C	0.0228205	-0.190266	0.0110559	2.54161e-66	71	208884733	212806551	3921818	-0.0825641	0.0118547	3.31559e-12	-0.261516	0.0165416	3.13672e-56
Gly	rs75395645	2	211476897	T	C	0.0289962	-0.111669	0.00969252	1.05703e-30	71	208884733	212806551	3921818	-0.0318418	0.0103437	0.00208196	-0.16928	0.0145637	3.28023e-31
Gly	rs75572678	2	211547515	C	T	0.0127463	-0.194085	0.0144807	6.06586e-41	71	208884733	212806551	3921818	-0.0833181	0.0153266	5.45776e-08	-0.273922	0.0219197	8.27931e-36
Gly	rs76217624	2	211378309	G	T	0.0158111	0.160862	0.013068	8.29253e-35	71	208884733	212806551	3921818	0.0590704	0.0139276	2.2251e-05	0.232459	0.0196618	3.12358e-32
Gly	rs768832539	9	6676640	G	GTCTT	0.147851	-0.0489096	0.00461695	3.25022e-26	215	5655519	6926640	1271121	0.00689917	0.0049275	0.161477	-0.0920189	0.00693469	3.77069e-40
Gly	rs77440716	2	211108361	G	T	0.0124313	-0.126524	0.0146924	7.26375e-18	71	208884733	212806551	3921818	-0.0436631	0.0156542	0.00528464	-0.186009	0.022101	3.93525e-17
Gly	rs77773255	1	76217193	A	G	0.300085	0.0477571	0.00357791	1.27455e-40	15	75909198	76487143	577945	0.0260876	0.00382655	9.32285e-12	0.0610592	0.0053662	5.58693e-30
Gly	rs77979581	9	6542112	A	T	0.300988	-0.092984	0.00354271	1.46864e-151	215	5655519	6926640	1271121	-0.0548509	0.00378052	1.20999e-47	-0.115573	0.00532346	2.85998e-104
Gly	rs7817527	8	9294964	A	C	0.489894	-0.0283836	0.00326818	3.82284e-18	193	8884563	9576959	692396	-0.0166103	0.00349646	2.03124e-06	-0.0357371	0.00490077	3.07324e-13
Gly	rs78312207	3	125999375	A	G	0.0684502	0.0468418	0.00644768	3.74722e-13	90	125554185	126263801	709616	0.0471475	0.006882	7.39025e-12	0.041302	0.00968748	2.01488e-05
Gly	rs79424275	2	211717689	G	A	0.0157938	-0.157331	0.0131366	4.85087e-33	71	208884733	212806551	3921818	-0.0512867	0.0141018	0.000276123	-0.228689	0.0196441	2.65332e-31
Gly	rs79687284	1	214150821	C	G	0.0349461	0.0716218	0.00884523	5.65582e-16	38	213900445	214400821	500376	0.0721328	0.00945447	2.38047e-14	0.0628535	0.0132724	2.18647e-06
Gly	rs80250444	2	210804439	T	A	0.0239556	0.0925319	0.0106537	3.8012e-18	71	208884733	212806551	3921818	0.0341389	0.0113756	0.00269121	0.131361	0.0160008	2.24395e-16
Gly	rs8058053	16	81158260	T	C	0.309025	-0.0255756	0.00353052	4.36818e-13	347	80864070	81784790	920720	-0.0240579	0.00377941	1.95603e-10	-0.0236117	0.00529033	8.08392e-06
Gly	rs816417	7	56187107	G	A	0.368048	-0.0274565	0.0033824	4.78926e-16	178	55840641	56437107	596466	-0.023423	0.00361587	9.35429e-11	-0.0279337	0.00507488	3.71499e-08
His	12:96385024_GT_G	12	96385024	G	GT	0.120183	-0.0541286	0.00504992	8.46901e-27	288	95600453	96765297	1164844	-0.061225	0.00741796	1.55812e-16	-0.0475893	0.0068236	3.09487e-12
His	rs1047891	2	211540507	A	C	0.316037	-0.067476	0.00349633	6.57155e-83	71	208884733	212806551	3921818	-0.0352496	0.00513708	6.84429e-12	-0.0950226	0.00472175	6.7581e-90
His	rs112590325	12	96515297	C	A	0.020306	0.114592	0.0115386	3.08421e-23	288	95600453	96765297	1164844	0.120052	0.0170279	1.79803e-12	0.108145	0.0155308	3.34531e-12
His	rs11666424	19	18218899	G	A	0.273814	0.0267373	0.00364947	2.37423e-13	392	17960922	18803685	842763	0.0223422	0.00536545	3.1291e-05	0.0299286	0.00492794	1.25797e-09
His	rs11776666	8	134331059	C	G	0.154914	0.0295421	0.00449898	5.16774e-11	210	134081059	134582960	501901	0.0291672	0.00659032	9.62173e-06	0.0297546	0.00609417	1.04926e-06
His	rs1260326	2	27730940	T	C	0.392415	-0.0374034	0.00332961	2.8505e-29	46	27109887	28651945	1542058	-0.0366413	0.00488016	6.05029e-14	-0.037912	0.00450788	4.14675e-17
His	rs12745997	1	169218340	C	A	0.418585	-0.0281677	0.00329877	1.36563e-17	30	168864635	169468340	603705	-0.0308797	0.00482151	1.51558e-10	-0.0255065	0.004477	1.221e-08
His	rs146571165	12	95899977	G	C	0.011237	0.138651	0.015512	3.98672e-19	288	95600453	96765297	1164844	0.169675	0.0226384	6.69148e-14	0.108747	0.0210802	2.49112e-07
His	rs150844304	15	43726625	C	A	0.0243841	0.09796	0.0105425	1.53034e-20	323	43427975	44679868	1251893	0.102255	0.0154026	3.18e-11	0.0931299	0.0143132	7.72411e-11
His	rs1883711	20	39179822	C	G	0.0296524	0.0923761	0.00961784	7.72951e-22	411	38892516	40142035	1249519	0.108652	0.0141469	1.60377e-14	0.0774552	0.0129813	2.4295e-09
His	rs2234633	14	21467928	C	T	0.0115552	0.165198	0.0151528	1.14764e-27	307	21216579	21782312	565733	0.150542	0.0218113	5.16182e-12	0.176321	0.0208517	2.80396e-17
His	rs2272662	8	145639726	T	C	0.42405	-0.0297788	0.00329108	1.46488e-19	213	145389726	146014358	624632	-0.0282115	0.00481807	4.77671e-09	-0.0307398	0.00446028	5.53751e-12
His	rs35291299	14	21515620	G	A	0.124097	0.0526308	0.00494114	1.74454e-26	307	21216579	21782312	565733	0.0472151	0.00723444	6.77182e-11	0.0563363	0.00669593	4.02986e-17
His	rs36012880	14	24881986	C	T	0.47767	-0.021134	0.00325985	9.00678e-11	308	24621926	25131986	510060	-0.0194046	0.00476637	4.68234e-05	-0.0220133	0.00442278	6.45947e-07
His	rs4762641	12	96321276	T	C	0.452967	-0.0517122	0.00328667	9.61652e-56	288	95600453	96765297	1164844	-0.0579993	0.00480502	1.60806e-33	-0.0456261	0.00445946	1.47632e-24
His	rs60122847	12	96363081	G	A	0.0355756	-0.0630421	0.00882813	9.29568e-13	288	95600453	96765297	1164844	-0.0646074	0.0129826	6.48805e-07	-0.0604756	0.0119177	3.8937e-07
His	rs60660268	3	148871124	T	C	0.295535	-0.0249161	0.00357828	3.33874e-12	95	148621124	149229844	608720	-0.0172288	0.00524224	0.00101467	-0.0315079	0.00484636	7.99767e-11
His	rs61746541	3	148948666	G	T	0.0468804	-0.102319	0.00768477	1.98766e-40	95	148621124	149229844	608720	-0.0731746	0.0112497	7.83242e-11	-0.126753	0.0104147	4.70813e-34
His	rs61938134	12	96132675	C	T	0.0449861	0.0879428	0.00783388	3.10598e-29	288	95600453	96765297	1164844	0.0809308	0.0114994	1.96673e-12	0.0936076	0.0105922	9.94699e-19
His	rs709932	14	94849201	T	C	0.154518	0.0360543	0.00449847	1.10955e-15	317	94424637	95099201	674564	0.0305636	0.00660332	3.688e-06	0.0402988	0.00608241	3.47888e-11
His	rs73114872	12	56861034	C	T	0.181605	0.052668	0.00420572	5.77796e-36	285	55716968	58691256	2974288	0.0452259	0.00615407	2.01506e-13	0.0585671	0.00570217	9.78816e-25
His	rs76448421	12	96015957	C	T	0.131136	0.0353061	0.00488676	5.03567e-13	288	95600453	96765297	1164844	0.0275354	0.00714579	0.000116587	0.0417409	0.00662938	3.06003e-10
His	rs79295634	12	47180008	G	A	0.0660922	0.050306	0.00654578	1.53418e-14	282	46842662	47596533	753871	0.0449639	0.00965973	3.2481e-06	0.0542228	0.00881064	7.57197e-10
Phe	rs1043011	12	56865040	T	G	0.181499	0.0346365	0.00420054	1.65198e-16	285	55716968	58691256	2974288	0.0326076	0.00608134	8.25532e-08	0.0359468	0.00578493	5.18952e-10
Phe	rs1047891	2	211540507	A	C	0.316095	-0.0278292	0.00349407	1.66551e-15	71	208884733	212806551	3921818	-0.0179485	0.00507644	0.000406988	-0.0357311	0.00479709	9.51621e-14
Phe	rs10750864	11	57259694	T	A	0.259057	-0.0546513	0.00376761	1.18742e-47	263	56675541	57608083	932542	-0.0617639	0.00546369	1.31e-29	-0.0483566	0.00518105	1.04622e-20
Phe	rs12830698	12	104016789	G	T	0.0111074	0.123162	0.0155138	2.0514e-15	289	102546522	104683260	2136738	0.117428	0.0225271	1.86489e-07	0.126812	0.0213099	2.67633e-09
Phe	rs141057912	14	55446008	TG	T	0.120856	0.0535583	0.00497296	4.86269e-27	310	54985282	55697919	712637	0.0615045	0.00720839	1.45651e-17	0.0463749	0.00684124	1.21901e-11
Phe	rs142025056	12	103495337	C	T	0.0105362	0.15388	0.0159576	5.32205e-22	289	102546522	104683260	2136738	0.178091	0.0230673	1.17115e-14	0.130291	0.0220054	3.21347e-09
Phe	rs143167467	12	103174431	C	T	0.05703	0.0591	0.00699239	2.88231e-17	289	102546522	104683260	2136738	0.0585347	0.0101561	8.26574e-09	0.0593506	0.00960262	6.4073e-10
Phe	rs1533403	12	103465564	T	C	0.101519	-0.0357076	0.00539634	3.67527e-11	289	102546522	104683260	2136738	-0.0424211	0.00783459	6.15906e-08	-0.0301693	0.00741349	4.71487e-05
Phe	rs2239328	16	16252224	T	C	0.296568	-0.0273523	0.00355861	1.52258e-14	337	16002224	16502224	500000	-0.030157	0.00516738	5.36454e-09	-0.0246095	0.00488807	4.79682e-07
Phe	rs553281185	12	103359045	A	AGAG	0.039075	0.0674695	0.00846007	1.53178e-15	289	102546522	104683260	2136738	0.0558025	0.012191	4.71516e-06	0.077452	0.0116992	3.60362e-11
Phe	rs70977236	6	25864856	CT	C	0.254654	-0.0351742	0.00374269	5.61491e-21	149	25183134	26819184	1636050	-0.0365189	0.00543345	1.81429e-11	-0.0341476	0.00514207	3.13499e-11
Phe	rs7310181	12	103309396	A	G	0.309933	-0.063892	0.00353353	5.13633e-73	289	102546522	104683260	2136738	-0.0655075	0.00511878	1.83107e-37	-0.0625419	0.0048637	8.21318e-38
Phe	rs75017413	12	47199651	A	T	0.0663263	0.0477302	0.00652445	2.5728e-13	282	46842662	47596533	753871	0.0547139	0.00952216	9.17018e-09	0.0412072	0.00892333	3.88071e-06
Phe	rs869916	12	103244013	G	T	0.389578	0.109163	0.00331764	9.10266e-237	289	102546522	104683260	2136738	0.110324	0.00482502	2.25446e-115	0.107793	0.00455101	1.10355e-123
Phe	rs998499	12	103611495	T	G	0.069664	0.047133	0.00640198	1.81563e-13	289	102546522	104683260	2136738	0.0494882	0.00926165	9.14723e-08	0.0450389	0.00882224	3.3113e-07
Tyr	6:111689912_TTATAAA_T	6	111689912	T	TTATAAA	0.0344527	-0.0680379	0.00890013	2.10572e-14	157	110692653	112640565	1947912	-0.0735636	0.0127413	7.7839e-09	-0.0625854	0.0124054	4.54256e-07
Tyr	rs10027275	4	148981496	G	C	0.255002	0.0327817	0.00376453	3.11617e-18	121	148730174	149231496	501322	0.0270031	0.00538378	5.29615e-07	0.0375205	0.00525153	9.08214e-13
Tyr	rs1043011	12	56865040	T	G	0.181548	0.0686522	0.00420002	5.13378e-60	285	55716968	58691256	2974288	0.0680097	0.00598675	6.93621e-30	0.0692299	0.00587614	5.10017e-32
Tyr	rs10457236	6	111550195	A	G	0.144074	0.182065	0.00461746	0	157	110692653	112640565	1947912	0.183071	0.00658405	2.0588e-169	0.180452	0.00645824	3.79355e-171
Tyr	rs1047891	2	211540507	A	C	0.316037	-0.0247381	0.00349695	1.5084e-12	71	208884733	212806551	3921818	-0.0182662	0.00500232	0.000260821	-0.0305267	0.00487735	3.89358e-10
Tyr	rs11075924	16	72214613	A	C	0.491846	-0.0212675	0.00326193	7.05276e-11	345	71073027	73311365	2238338	-0.0214195	0.00465221	4.14744e-06	-0.0214595	0.00456128	2.54562e-06
Tyr	rs111962067	6	111497899	T	C	0.0127164	0.318678	0.0144647	1.96491e-107	157	110692653	112640565	1947912	0.359175	0.0206599	1.38823e-67	0.283133	0.0202002	1.36277e-44
Tyr	rs114232169	3	186389769	T	G	0.328932	0.0258444	0.00345927	7.98948e-14	103	186082182	186640627	558445	0.0305836	0.00493423	5.73437e-10	0.0222602	0.00483686	4.18552e-06
Tyr	rs117080580	6	111513517	A	G	0.0253944	-0.0945411	0.0103366	5.94959e-20	157	110692653	112640565	1947912	-0.0933759	0.0147734	2.61876e-10	-0.0953884	0.0144285	3.83343e-11
Tyr	rs12317268	12	21352541	G	A	0.148465	-0.0471974	0.00457079	5.46597e-25	280	20834409	22060834	1226425	-0.0478704	0.00650557	1.87797e-13	-0.0472194	0.00640318	1.66395e-13
Tyr	rs13240994	7	73016862	C	T	0.199338	-0.0282918	0.0040699	3.62678e-12	179	72601167	73373473	772306	-0.0226244	0.00581809	0.000100883	-0.0328443	0.00567978	7.37363e-09
Tyr	rs146561839	6	111351006	A	G	0.017989	0.0866326	0.0122556	1.56785e-12	157	110692653	112640565	1947912	0.0825822	0.0174313	2.16633e-06	0.0886019	0.0171768	2.49758e-07
Tyr	rs150851429	16	71625831	C	G	0.0135381	0.39548	0.0140795	3.05385e-173	345	71073027	73311365	2238338	0.349202	0.0203594	7.81002e-66	0.432665	0.019459	2.9166e-109
Tyr	rs17050272	2	121306440	A	G	0.411081	0.0215213	0.00329927	6.90638e-11	57	121056440	121560269	503829	0.0224458	0.00470854	1.8726e-06	0.0205433	0.00461096	8.38591e-06
Tyr	rs17282500	16	71633653	A	C	0.134647	-0.0775662	0.00476559	1.59674e-59	345	71073027	73311365	2238338	-0.073891	0.0068037	1.85272e-27	-0.0802908	0.00665817	1.83389e-33
Tyr	rs174537	11	61552680	T	G	0.346735	0.0344206	0.00341541	7.00603e-24	264	60468792	62466262	1997470	0.0335187	0.00486837	5.81809e-12	0.0346535	0.00477849	4.13631e-13
Tyr	rs17511083	6	111679223	C	T	0.0487836	-0.061165	0.007538	4.91814e-16	157	110692653	112640565	1947912	-0.0618891	0.0107575	8.78952e-09	-0.0597846	0.0105354	1.39347e-08
Tyr	rs17511504	6	111630527	A	G	0.0305229	-0.0735073	0.00948054	8.98441e-15	157	110692653	112640565	1947912	-0.0843362	0.0135117	4.34817e-10	-0.064136	0.013265	1.33362e-06
Tyr	rs17826221	3	160160452	C	G	0.482387	-0.0217908	0.0032519	2.07628e-11	98	159754026	160410452	656426	-0.0243191	0.00464412	1.63993e-07	-0.0193482	0.00454212	2.04865e-05
Tyr	rs1800759	4	100065509	T	G	0.386212	0.043211	0.0033526	5.40186e-38	114	99539516	100789136	1249620	0.0466944	0.00478954	1.90841e-22	0.0395797	0.00468144	2.83701e-17
Tyr	rs1800961	20	43042364	T	C	0.031268	-0.0773835	0.00932858	1.08998e-16	412	42792364	45042560	2250196	-0.0840832	0.0132374	2.13626e-10	-0.0726236	0.0131031	2.9897e-08
Tyr	rs1883711	20	39179822	C	G	0.0296573	0.062234	0.00961525	9.66812e-11	411	38892516	40142035	1249519	0.0615491	0.0137814	7.97626e-06	0.0627403	0.0133886	2.78848e-06
Tyr	rs2272211	6	110942653	C	G	0.241251	-0.025145	0.00380138	3.73242e-11	157	110692653	112640565	1947912	-0.0266795	0.00541967	8.55044e-07	-0.023908	0.00531738	6.92587e-06
Tyr	rs2303257	16	71323027	A	G	0.102265	-0.0380168	0.00536704	1.41173e-12	345	71073027	73311365	2238338	-0.0367937	0.00765998	1.56277e-06	-0.0395506	0.00750027	1.34318e-07
Tyr	rs2954017	8	126476873	T	C	0.478877	0.0395672	0.00325426	5.31943e-34	209	126198845	126894364	695519	0.0492959	0.00463932	2.34857e-26	0.0307359	0.00455218	1.46697e-11
Tyr	rs3841602	10	65225899	AGGCGGC	A	0.470718	0.0350276	0.00326679	8.14076e-27	235	64664372	65600279	935907	0.046802	0.0046597	1.00589e-23	0.02482	0.00456735	5.51615e-08
Tyr	rs411068	6	111647389	A	G	0.0246661	0.0878315	0.0105017	6.12651e-17	157	110692653	112640565	1947912	0.0924803	0.0149393	6.02715e-10	0.0826407	0.0147183	1.97285e-08
Tyr	rs4665972	2	27598097	T	C	0.391497	-0.0228484	0.00336443	1.11567e-11	46	27109887	28651945	1542058	-0.0179451	0.00479981	0.000185082	-0.0272978	0.00470337	6.49913e-09
Tyr	rs4841132	8	9183596	A	G	0.0920964	0.0400134	0.00563121	1.20187e-12	193	8884563	9576959	692396	0.0393462	0.00807372	1.09904e-06	0.0415117	0.00783889	1.18865e-07
Tyr	rs4921914	8	18272438	C	T	0.223399	-0.0278338	0.00391399	1.15316e-12	196	18000375	18523300	522925	-0.0281527	0.00557933	4.52298e-07	-0.0274405	0.00547571	5.41488e-07
Tyr	rs511154	3	135950921	A	G	0.232052	-0.0338598	0.0038489	1.41317e-18	91	135657213	136468930	811717	-0.0339851	0.00547851	5.55211e-10	-0.0338168	0.00539162	3.57622e-10
Tyr	rs563737497	6	43300323	T	TA	0.391454	0.0246179	0.00333841	1.66073e-13	152	42667063	44056609	1389546	0.0279309	0.00476174	4.48869e-09	0.0217368	0.00466804	3.2203e-06
Tyr	rs564071667	6	111544547	GT	G	0.0142202	0.13628	0.0138062	5.63846e-23	157	110692653	112640565	1947912	0.149205	0.0198561	5.77588e-14	0.125094	0.019169	6.79421e-11
Tyr	rs57652769	16	79753976	T	C	0.313859	0.0279774	0.00349935	1.30254e-15	346	79466625	80182213	715588	0.0305314	0.00498479	9.11202e-10	0.0251225	0.00489857	2.9253e-07
Tyr	rs61733123	16	71710428	A	G	0.0549433	0.051567	0.00711784	4.34848e-13	345	71073027	73311365	2238338	0.0605898	0.0101801	2.66242e-09	0.0441111	0.00992913	8.89751e-06
Tyr	rs71562284	6	111532158	G	A	0.028727	-0.157803	0.00970838	2.28491e-59	157	110692653	112640565	1947912	-0.175219	0.0138867	1.81388e-36	-0.141461	0.0135413	1.56417e-25
Tyr	rs7310409	12	121424861	A	G	0.376812	0.0526154	0.00335316	1.88079e-55	293	121153724	121674861	521137	0.0448975	0.00478656	6.75206e-21	0.0592013	0.00468536	1.43596e-36
Tyr	rs7314056	12	122342964	T	C	0.12468	0.0465566	0.00491671	2.85465e-21	294	122037290	125632252	3594962	0.0493948	0.00704896	2.44559e-12	0.0443294	0.00684458	9.42597e-11
Tyr	rs738408	22	44324730	T	C	0.217025	0.027659	0.00393782	2.16403e-12	427	44074727	44590904	516177	0.0293077	0.00563254	1.96239e-07	0.0263751	0.00549266	1.57404e-06
Tyr	rs740122	7	28166442	A	G	0.215063	-0.0357074	0.00394764	1.50668e-19	174	27916442	28495895	579453	-0.0372662	0.00563155	3.67658e-11	-0.0342462	0.0055191	5.48955e-10
Tyr	rs76943648	12	47190478	C	T	0.066418	0.0831198	0.0065213	3.40397e-37	282	46842662	47596533	753871	0.0831043	0.00937892	8.09212e-19	0.0831191	0.00905419	4.38145e-20
Tyr	rs78243804	6	111561065	C	T	0.0542554	-0.0645413	0.0073296	1.31308e-18	157	110692653	112640565	1947912	-0.043282	0.0105448	4.05415e-05	-0.0816826	0.0101739	9.96352e-16
Tyr	rs8022651	14	102692657	C	T	0.198038	-0.0337702	0.00407431	1.15349e-16	319	102359718	103006653	646935	-0.040406	0.00581943	3.8569e-12	-0.0279974	0.00569005	8.64956e-07
Tyr	rs9400485	6	111957650	C	T	0.280043	-0.0508648	0.00363129	1.47987e-44	157	110692653	112640565	1947912	-0.0550491	0.00519544	3.23726e-26	-0.0465788	0.00506406	3.71656e-20
Ile	rs10018448	4	89225171	A	G	0.465531	-0.0636573	0.00325703	5.56877e-85	113	88509212	89927537	1418325	-0.0664791	0.00471259	3.8698e-45	-0.0580899	0.00433627	6.88924e-41
Ile	rs10649609	2	165552706	AAAAAT	A	0.368642	-0.0255762	0.00339361	4.84708e-14	61	165161794	165802706	640912	-0.0196638	0.00491637	6.34868e-05	-0.029617	0.00451278	5.30213e-11
Ile	rs10685064	19	49317459	AAAG	A	0.4788	0.0425055	0.0033145	1.24735e-37	398	48956108	49655670	699562	0.0482846	0.0047979	8.24585e-24	0.0357355	0.00441092	5.48638e-16
Ile	rs117643180	17	7185779	A	C	0.0255045	-0.0890173	0.0102897	5.1394e-18	354	6330851	7777946	1447095	-0.0830815	0.0150248	3.21814e-08	-0.0901136	0.0135917	3.37256e-11
Ile	rs12325419	16	70368909	A	G	0.11575	-0.0602229	0.00507353	1.73987e-32	344	69299749	70934445	1634696	-0.0588158	0.00734167	1.1495e-15	-0.0589601	0.00675376	2.58541e-18
Ile	rs1260326	2	27730940	T	C	0.392393	0.0469724	0.00332559	2.82796e-45	46	27109887	28651945	1542058	0.0473539	0.00481975	9.03094e-23	0.0444466	0.00442103	9.10089e-24
Ile	rs2657879	12	56865338	G	A	0.18157	0.0419137	0.00420128	1.95966e-23	285	55716968	58691256	2974288	0.0380658	0.00607978	3.84179e-10	0.0436264	0.00559241	6.19957e-15
Ile	rs6681810	1	100763317	G	C	0.14293	0.0308013	0.0046805	4.69268e-11	19	100393910	101013317	619407	0.0352557	0.00678941	2.07679e-07	0.0258341	0.00621761	3.25578e-05
Ile	rs6811890	4	89143340	T	A	0.168104	-0.0317449	0.0043758	4.04258e-13	113	88509212	89927537	1418325	-0.0390071	0.0063393	7.62557e-10	-0.0240246	0.00581883	3.65021e-05
Ile	rs72538440	2	65225088	GC	G	0.42408	0.0240014	0.00332931	5.65248e-13	52	64949861	65527366	577505	0.0284432	0.00480916	3.34385e-09	0.0191862	0.00443912	1.54717e-05
Leu	rs10018448	4	89225171	A	G	0.465533	-0.0845282	0.00324933	6.30334e-149	113	88509212	89927537	1418325	-0.0829514	0.00461363	3.79292e-72	-0.0784903	0.00423578	1.57529e-76
Leu	rs10649609	2	165552706	AAAAAT	A	0.368613	-0.0277861	0.00338753	2.36953e-16	61	165161794	165802706	640912	-0.0195992	0.00481679	4.72715e-05	-0.0325784	0.00440981	1.5054e-13
Leu	rs10685064	19	49317459	AAAG	A	0.478895	0.0307319	0.00330863	1.58262e-20	398	48956108	49655670	699562	0.0373418	0.00469908	1.94016e-15	0.0225863	0.00431191	1.62554e-07
Leu	rs114796149	4	88920985	A	G	0.01519	0.115607	0.0133015	3.61122e-18	113	88509212	89927537	1418325	0.0943947	0.0188687	5.66414e-07	0.125207	0.0173522	5.40642e-13
Leu	rs117643180	17	7185779	A	C	0.0254997	-0.103222	0.0102738	9.58756e-24	354	6330851	7777946	1447095	-0.0919153	0.0147191	4.26723e-10	-0.103839	0.0132888	5.59083e-15
Leu	rs12566522	1	100685209	C	G	0.0946986	0.0437513	0.00554018	2.87029e-15	19	100393910	101013317	619407	0.043115	0.00789717	4.78634e-08	0.0412619	0.00719699	9.88268e-09
Leu	rs1260326	2	27730940	T	C	0.392363	0.0476172	0.00332071	1.31207e-46	46	27109887	28651945	1542058	0.0429001	0.00472357	1.08592e-19	0.0475511	0.00432166	3.83486e-28
Leu	rs13058335	22	18910479	T	C	0.0732845	-0.0417195	0.00625298	2.53148e-11	420	18655964	19447896	791932	-0.0519134	0.0088834	5.11846e-09	-0.0295182	0.00814602	0.000290635
Leu	rs140420162	12	56372558	C	CT	0.417609	-0.0230282	0.00333309	4.89832e-12	285	55716968	58691256	2974288	-0.0221902	0.00474338	2.89933e-06	-0.0215366	0.00433557	6.79636e-07
Leu	rs17096421	10	88820592	T	A	0.0548326	0.0480009	0.00716667	2.12168e-11	237	88519303	89070592	551289	0.0567507	0.0101914	2.5775e-08	0.0382937	0.0093287	4.04752e-05
Leu	rs1711171	3	136020541	T	C	0.248457	-0.0246241	0.00376784	6.36271e-11	91	135657213	136468930	811717	-0.0243333	0.00535361	5.49533e-06	-0.0231084	0.0049083	2.50463e-06
Leu	rs2657879	12	56865338	G	A	0.181569	0.0410883	0.00419509	1.20496e-22	285	55716968	58691256	2974288	0.0369283	0.00595699	5.70141e-10	0.0414859	0.00546782	3.2943e-14
Leu	rs28650790	5	55861464	T	C	0.190976	0.0282836	0.00412492	7.06491e-12	130	55520154	56120395	600241	0.0280322	0.00586479	1.75806e-06	0.0266498	0.00537042	6.97649e-07
Leu	rs2943652	2	227108446	C	T	0.35293	-0.0242947	0.00339881	8.83593e-13	74	226772036	227377672	605636	-0.0253501	0.00483306	1.56524e-07	-0.0208468	0.00442463	2.46189e-06
Leu	rs6811890	4	89143340	T	A	0.168054	-0.0382316	0.00436977	2.168e-18	113	88509212	89927537	1418325	-0.0411094	0.00621358	3.71059e-11	-0.0326048	0.00568838	9.96411e-09
Leu	rs718700	1	219670148	C	T	0.402595	-0.0221438	0.00332104	2.60467e-11	39	219358231	220004012	645781	-0.0191255	0.00471217	4.93805e-05	-0.0230382	0.00433171	1.04857e-07
Leu	rs72538440	2	65225088	GC	G	0.424084	0.0289677	0.00332327	2.88932e-18	52	64949861	65527366	577505	0.0342425	0.00471205	3.70657e-13	0.0220008	0.00433742	3.93699e-07
Leu	rs75950518	16	70378917	T	C	0.114847	-0.0781752	0.00508456	2.59445e-53	344	69299749	70934445	1634696	-0.0767102	0.00721574	2.21979e-26	-0.0729208	0.00663067	4.07547e-28
Leu	rs78169150	4	89262732	A	C	0.0408459	0.0539529	0.00820039	4.73859e-11	113	88509212	89927537	1418325	0.0634818	0.0116932	5.68366e-08	0.0409891	0.0106496	0.000118731
Leu	rs9941087	16	72118324	A	G	0.342734	0.0385787	0.00342539	2.05189e-29	345	71073027	73311365	2238338	0.0339898	0.00486809	2.92705e-12	0.0395841	0.00446139	7.26045e-19
Total_BCAA	19:49297205_AAAAAT_A	19	49297205	A	AAAAAT	0.03165	-0.0650354	0.00944993	5.91674e-12	398	48956108	49655670	699562	-0.0572411	0.0133635	1.84262e-05	-0.0676328	0.012536	6.86475e-08
Total_BCAA	rs10018448	4	89225171	A	G	0.465502	-0.094854	0.00324792	4.43909e-187	113	88509212	89927537	1418325	-0.0945915	0.00458568	2.60082e-94	-0.0880657	0.00431456	2.04119e-92
Total_BCAA	rs10649609	2	165552706	AAAAAT	A	0.368621	-0.0292876	0.0033877	5.40852e-18	61	165161794	165802706	640912	-0.0217025	0.00478986	5.8807e-06	-0.0337838	0.00449409	5.63426e-14
Total_BCAA	rs117048185	19	49309776	C	G	0.0177063	0.126889	0.0122997	6.03191e-25	398	48956108	49655670	699562	0.10842	0.017268	3.43042e-10	0.133476	0.0164194	4.37052e-16
Total_BCAA	rs117643180	17	7185779	A	C	0.0254967	-0.138937	0.0102725	1.16295e-41	354	6330851	7777946	1447095	-0.125212	0.0146347	1.18826e-17	-0.140634	0.0135403	2.94451e-25
Total_BCAA	rs1260326	2	27730940	T	C	0.392419	0.0544947	0.00332035	1.71874e-60	46	27109887	28651945	1542058	0.0512629	0.0046965	1.01674e-27	0.053325	0.00440351	9.90621e-34
Total_BCAA	rs13058335	22	18910479	T	C	0.0732879	-0.0457425	0.00625299	2.57827e-13	420	18655964	19447896	791932	-0.0538994	0.00883454	1.05863e-09	-0.0356307	0.00830029	1.76677e-05
Total_BCAA	rs140420162	12	56372558	C	CT	0.417618	-0.024854	0.00333337	8.94975e-14	285	55716968	58691256	2974288	-0.0235786	0.00471631	5.76285e-07	-0.023832	0.00441914	6.94902e-08
Total_BCAA	rs17096421	10	88820592	T	A	0.0548477	0.0557346	0.00716614	7.43451e-15	237	88519303	89070592	551289	0.066954	0.0101332	3.93462e-11	0.0440567	0.00950556	3.57662e-06
Total_BCAA	rs1711171	3	136020541	T	C	0.248424	-0.025654	0.00376823	9.92833e-12	91	135657213	136468930	811717	-0.0250079	0.00532407	2.64246e-06	-0.0248636	0.00500226	6.69007e-07
Total_BCAA	rs2657879	12	56865338	G	A	0.181567	0.0449865	0.00419564	8.15106e-27	285	55716968	58691256	2974288	0.0405425	0.00592457	7.79966e-12	0.0459691	0.00557243	1.61098e-16
Total_BCAA	rs2943652	2	227108446	C	T	0.352908	-0.0249131	0.00339913	2.32331e-13	74	226772036	227377672	605636	-0.0260454	0.00480664	6.02142e-08	-0.0215828	0.00450907	1.69924e-06
Total_BCAA	rs62640411	19	49325859	C	G	0.223968	-0.0337806	0.00392364	7.39237e-18	398	48956108	49655670	699562	-0.0305251	0.00555383	3.89079e-08	-0.0340544	0.00520022	5.83405e-11
Total_BCAA	rs6681810	1	100763317	G	C	0.142962	0.0302107	0.00467396	1.02472e-10	19	100393910	101013317	619407	0.0301321	0.00661616	5.2627e-06	0.0285567	0.0061945	4.0315e-06
Total_BCAA	rs6811890	4	89143340	T	A	0.168029	-0.046292	0.00437039	3.29592e-26	113	88509212	89927537	1418325	-0.0524822	0.0061799	2.05571e-17	-0.0377307	0.00579714	7.62592e-11
Total_BCAA	rs71624138	5	55870395	A	G	0.113396	0.0382446	0.00520366	1.99707e-13	130	55520154	56120395	600241	0.0332484	0.00735929	6.25459e-06	0.0406823	0.00690211	3.77757e-09
Total_BCAA	rs718700	1	219670148	C	T	0.402628	-0.0214499	0.00332064	1.0527e-10	39	219358231	220004012	645781	-0.0193266	0.00468465	3.70241e-05	-0.0218665	0.004414	7.28621e-07
Total_BCAA	rs72538440	2	65225088	GC	G	0.424065	0.0487728	0.00332204	9.01763e-49	52	64949861	65527366	577505	0.0565221	0.00468292	1.62298e-33	0.0388403	0.00441887	1.52365e-18
Total_BCAA	rs75950518	16	70378917	T	C	0.114848	-0.0814164	0.00508482	1.15608e-57	344	69299749	70934445	1634696	-0.0798815	0.00717563	9.12673e-29	-0.0772489	0.00675712	3.01206e-30
Total_BCAA	rs78169150	4	89262732	A	C	0.0408433	0.0671068	0.00820163	2.80557e-16	113	88509212	89927537	1418325	0.0745295	0.0116289	1.47247e-10	0.0557389	0.0108542	2.82343e-07
Total_BCAA	rs9941087	16	72118324	A	G	0.342746	0.0241724	0.00342645	1.73621e-12	345	71073027	73311365	2238338	0.0206645	0.00484224	1.97833e-05	0.0257847	0.0045477	1.43325e-08
Val	2:227111435_TTA_T	2	227111435	TTA	T	0.352987	-0.025439	0.00339699	6.98664e-14	74	226772036	227377672	605636	-0.0272241	0.00483724	1.82835e-08	-0.0216432	0.0045247	1.72654e-06
Val	rs10018448	4	89225171	A	G	0.465466	-0.104302	0.00324181	1.6861e-226	113	88509212	89927537	1418325	-0.105554	0.00460981	1.07253e-115	-0.0965147	0.00432372	4.15868e-110
Val	rs10649609	2	165552706	AAAAAT	A	0.368582	-0.0294264	0.0033837	3.44918e-18	61	165161794	165802706	640912	-0.0225545	0.00481865	2.86383e-06	-0.0335454	0.00450653	9.8665e-14
Val	rs113677761	4	89260963	C	A	0.046164	0.0761206	0.00770714	5.3242e-23	113	88509212	89927537	1418325	0.0821044	0.0110086	8.85033e-14	0.0662387	0.0102387	9.87959e-11
Val	rs11690341	2	65199861	T	C	0.26113	-0.0265308	0.00369688	7.17644e-13	52	64949861	65527366	577505	-0.0291838	0.00526314	2.94909e-08	-0.0223955	0.00492503	5.44039e-06
Val	rs117048185	19	49309776	C	G	0.0177122	0.179223	0.0122772	3.07391e-48	398	48956108	49655670	699562	0.161557	0.017363	1.3736e-20	0.183222	0.0164525	8.66251e-29
Val	rs117643180	17	7185779	A	C	0.0254865	-0.170895	0.0102576	2.82042e-62	354	6330851	7777946	1447095	-0.156851	0.0147203	1.7078e-26	-0.172258	0.0135729	7.04896e-37
Val	rs12325419	16	70368909	A	G	0.115756	-0.0828025	0.00505793	3.39887e-60	344	69299749	70934445	1634696	-0.0813027	0.00719305	1.32995e-29	-0.0794917	0.00674477	4.855e-32
Val	rs12505410	4	89030841	G	T	0.365143	0.0243922	0.00343554	1.25246e-12	113	88509212	89927537	1418325	0.0261393	0.00489445	9.28772e-08	0.02081	0.00457421	5.38612e-06
Val	rs1260326	2	27730940	T	C	0.392419	0.0559524	0.00331588	7.76954e-64	46	27109887	28651945	1542058	0.0536009	0.0047239	8.07229e-30	0.0544192	0.00441505	6.96369e-35
Val	rs13058335	22	18910479	T	C	0.0732889	-0.0496617	0.0062439	1.82113e-15	420	18655964	19447896	791932	-0.0555244	0.00888517	4.14708e-10	-0.0417446	0.00832107	5.2648e-07
Val	rs140420162	12	56372558	C	CT	0.417605	-0.0267038	0.00332904	1.05089e-15	285	55716968	58691256	2974288	-0.0251607	0.00474285	1.12969e-07	-0.0259823	0.00443194	4.57373e-09
Val	rs17096421	10	88820592	T	A	0.0548485	0.0632325	0.00715602	9.97895e-19	237	88519303	89070592	551289	0.0762101	0.0101927	7.67889e-14	0.0501225	0.00952905	1.44373e-07
Val	rs222855	17	7110465	C	A	0.262558	0.0244001	0.00366646	2.84142e-11	354	6330851	7777946	1447095	0.0242583	0.00522625	3.46157e-06	0.022877	0.00487941	2.75608e-06
Val	rs2427536	20	62372813	G	A	0.0815455	-0.0432644	0.00592642	2.88314e-13	415	62093013	62962053	869040	-0.0464582	0.00842514	3.51279e-08	-0.0374982	0.00790535	2.10446e-06
Val	rs2638315	12	56865056	C	G	0.181426	0.0451304	0.00419	4.80609e-27	285	55716968	58691256	2974288	0.0433638	0.00595907	3.44315e-13	0.0442959	0.0055871	2.24491e-15
Val	rs28731286	12	122591751	T	C	0.326568	0.0237341	0.00345439	6.40786e-12	294	122037290	125632252	3594962	0.0225272	0.0049287	4.86931e-06	0.0235489	0.00459337	2.95386e-07
Val	rs2954029	8	126490972	T	A	0.465699	-0.0242787	0.00325764	9.17345e-14	209	126198845	126894364	695519	-0.0238952	0.00463685	2.56465e-07	-0.0231682	0.0043408	9.45367e-08
Val	rs34166762	7	73018524	C	T	0.286053	-0.02315	0.00358734	1.09742e-10	179	72601167	73373473	772306	-0.0208098	0.00511885	4.80059e-05	-0.0236788	0.00476979	6.90479e-07
Val	rs35299026	19	49318380	A	G	0.0467289	-0.100933	0.00765594	1.13528e-39	398	48956108	49655670	699562	-0.0883343	0.0109205	6.09962e-16	-0.10716	0.0101825	6.90821e-26
Val	rs41294810	1	55063953	G	T	0.262192	-0.0255651	0.00368252	3.87029e-12	11	54617174	55922193	1305019	-0.0229182	0.00524974	1.26924e-05	-0.0271623	0.00490026	2.98025e-08
Val	rs547065676	5	55857548	AT	A	0.187602	0.0318229	0.00417249	2.41684e-14	130	55520154	56120395	600241	0.0357208	0.00594725	1.90595e-09	0.0273908	0.00555316	8.13241e-07
Val	rs67093270	17	7187415	A	G	0.0256774	-0.0710245	0.0102742	4.76325e-12	354	6330851	7777946	1447095	-0.0624819	0.0145616	1.78154e-05	-0.0764107	0.0137415	2.69559e-08
Val	rs72538440	2	65225088	GC	G	0.424083	0.0676355	0.003316	2.26478e-92	52	64949861	65527366	577505	0.0796322	0.00470617	4.02159e-64	0.0534908	0.00442962	1.49874e-33
Val	rs73127340	12	56605358	T	C	0.0201625	0.0746476	0.0115524	1.03799e-10	285	55716968	58691256	2974288	0.0926608	0.0165908	2.34286e-08	0.0563939	0.0152759	0.000222882
Val	rs7655059	4	89149144	G	C	0.167975	-0.0529745	0.00436509	7.01525e-34	113	88509212	89927537	1418325	-0.0615626	0.00621594	4.11539e-23	-0.0423917	0.00581378	3.08556e-13
Val	rs838144	19	49250239	T	C	0.500819	0.0222411	0.00325048	7.8114e-12	398	48956108	49655670	699562				0.0305377	0.00432335	1.635e-12
ApoA1	16:56651205_CG_C	16	56651205	C	CG	0.0302169	-0.0706078	0.00963118	2.29085e-13	342	56113528	57568518	1454990	-0.0635726	0.0126619	5.1568e-07	-0.0651854	0.0124409	1.61264e-07
ApoA1	2:20370169_AC_A	2	20370169	A	AC	0.477143	-0.0336485	0.00326626	7.0194e-25	45	20118519	21760295	1641776	-0.0354724	0.00429172	1.41254e-16	-0.0273132	0.00422067	9.76135e-11
ApoA1	5:55860907_GC_G	5	55860907	G	GC	0.185483	-0.0275353	0.00417522	4.26555e-11	130	55520154	56120395	600241	-0.0274349	0.0054846	5.67952e-07	-0.0239879	0.00539645	8.79362e-06
ApoA1	6:34753277_GA_G	6	34753277	G	GA	0.236413	-0.0256204	0.00388394	4.22162e-11	151	33917701	35776811	1859110	-0.0296562	0.00509103	5.72513e-09	-0.0177816	0.00502956	0.000407324
ApoA1	8:19585025_TA_T	8	19585025	T	TA	0.364466	0.0227634	0.00341517	2.64709e-11	197	19335025	20291749	956724	0.0194806	0.00449211	1.44851e-05	0.0218665	0.00440899	7.07859e-07
ApoA1	rs10104610	8	19915554	C	G	0.284294	0.0542211	0.00360319	3.80453e-51	197	19335025	20291749	956724	0.0503189	0.00472185	1.68631e-26	0.0496063	0.00466697	2.25028e-26
ApoA1	rs10233430	7	1051664	C	T	0.431121	-0.0267168	0.00328376	4.10821e-16	168	779549	1530952	751403	-0.0215572	0.00431714	5.94395e-07	-0.0269199	0.00424129	2.20335e-10
ApoA1	rs1065853	19	45413233	T	G	0.0805016	0.101457	0.00596799	9.13525e-65	397	43932396	46686564	2754168	0.0564157	0.00784838	6.61716e-13	0.125491	0.00770518	1.46242e-59
ApoA1	rs10889348	1	63078222	T	A	0.354907	-0.0475158	0.00339748	2.00792e-44	13	62656034	63791118	1135084	-0.0419987	0.004459	4.66573e-21	-0.0450917	0.00439459	1.08892e-24
ApoA1	rs11045172	12	20470221	C	A	0.195881	0.0276359	0.00411548	1.88455e-11	279	20220199	20724706	504507	0.0259241	0.00540602	1.62608e-06	0.0246686	0.00531922	3.52862e-06
ApoA1	rs11122455	1	230304930	C	G	0.385472	-0.0499569	0.00333169	8.53791e-51	41	230044989	230557222	512233	-0.0417196	0.00437362	1.47837e-21	-0.0501879	0.00430867	2.45585e-31
ApoA1	rs111694265	12	123728979	CAAAACAA	C	0.0985308	0.0403274	0.00547152	1.70781e-13	294	122037290	125632252	3594962	0.0422155	0.00716193	3.77345e-09	0.0333673	0.00709414	2.56063e-06
ApoA1	rs112001035	17	66823805	A	G	0.0585379	-0.0512269	0.00697706	2.10966e-13	370	65582390	67526383	1943993	-0.0497321	0.00917367	5.93643e-08	-0.0445789	0.00901047	7.53135e-07
ApoA1	rs115245297	6	34244132	C	T	0.0459881	-0.057294	0.00776007	1.55185e-13	151	33917701	35776811	1859110	-0.0452838	0.010273	1.04438e-05	-0.059125	0.00996417	2.97042e-09
ApoA1	rs11645157	16	57308423	G	T	0.495282	0.0245777	0.00324557	3.67275e-14	342	56113528	57568518	1454990	0.0231454	0.00426345	5.6883e-08	0.0227401	0.00419495	5.94547e-08
ApoA1	rs116843064	19	8429323	A	G	0.019408	0.154525	0.0117515	1.78573e-39	389	7718168	8718337	1000169	0.162296	0.0152359	1.76686e-26	0.124722	0.0153672	4.86756e-16
ApoA1	rs11789603	9	107647019	T	C	0.107865	0.0571784	0.00523499	9.18743e-28	223	107269327	107993081	723754	0.0499461	0.0068567	3.26111e-13	0.0549005	0.00678363	5.88076e-16
ApoA1	rs1260326	2	27730940	T	C	0.392391	0.0397862	0.00332613	5.79542e-33	46	27109887	28651945	1542058	0.0438335	0.00436999	1.15207e-23	0.030291	0.00429827	1.83644e-12
ApoA1	rs12691088	19	45418486	A	G	0.0150896	-0.096461	0.0134853	8.51721e-13	397	43932396	46686564	2754168	-0.102462	0.0176501	6.45207e-09	-0.0790313	0.0174856	6.19703e-06
ApoA1	rs13107325	4	103188709	T	C	0.0746418	-0.068755	0.00618112	9.85333e-29	115	102862470	103448082	585612	-0.0715301	0.00808653	9.26792e-19	-0.0558091	0.00801757	3.40267e-12
ApoA1	rs13248499	8	121860589	G	A	0.316179	0.0229735	0.00351257	6.15264e-11	208	121610589	122125083	514494	0.0172849	0.00461944	0.000182842	0.0249224	0.00453547	3.91665e-08
ApoA1	rs138696161	16	56945988	A	G	0.0147163	-0.0871741	0.0135307	1.17642e-10	342	56113528	57568518	1454990	-0.0744777	0.0177904	2.83684e-05	-0.0860098	0.0174746	8.58085e-07
ApoA1	rs1399623	2	227127672	A	C	0.379104	0.0314242	0.00343122	5.32321e-20	74	226772036	227377672	605636	0.0349872	0.00451065	8.82232e-15	0.0239628	0.00443219	6.44049e-08
ApoA1	rs141923916	11	116619737	GA	G	0.047629	0.0588014	0.00765122	1.5345e-14	272	116141666	117517884	1376218	0.0446858	0.0100422	8.60539e-06	0.062439	0.0098964	2.81519e-10
ApoA1	rs143070276	9	107718243	T	C	0.0197355	0.0780072	0.0116997	2.61031e-11	223	107269327	107993081	723754	0.0615791	0.0154732	6.90493e-05	0.0805462	0.0150345	8.45979e-08
ApoA1	rs147278638	10	45958082	GT	G	0.239804	0.0274539	0.00380777	5.61736e-13	233	45707247	46346500	639253	0.022854	0.00500685	5.01284e-06	0.0270081	0.00491748	3.97772e-08
ApoA1	rs148233867	6	32347792	C	A	0.0203125	-0.0749147	0.0115238	8.00524e-11	150	28427045	33298606	4871561	-0.0628672	0.0154087	4.50774e-05	-0.0730158	0.0146747	6.51378e-07
ApoA1	rs148970147	16	56690085	T	A	0.0122064	-0.100617	0.0148374	1.19412e-11	342	56113528	57568518	1454990	-0.0869388	0.0195108	8.36305e-06	-0.0968162	0.0191597	4.3544e-07
ApoA1	rs15285	8	19824667	T	C	0.285003	0.0938439	0.00359523	6.32402e-150	197	19335025	20291749	956724	0.0914166	0.00472128	2.37691e-83	0.0818911	0.00464802	2.25487e-69
ApoA1	rs1645788	19	54808174	G	A	0.228644	0.032118	0.00388852	1.46972e-16	401	54424742	55058174	633432	0.0165022	0.00511835	0.00126405	0.0404877	0.00501693	7.0943e-16
ApoA1	rs1651670	16	57071335	G	A	0.206353	0.0296526	0.00404456	2.28554e-13	342	56113528	57568518	1454990	0.0286521	0.00531455	7.01517e-08	0.025991	0.00522632	6.59999e-07
ApoA1	rs1661052	11	2942593	G	A	0.0907937	-0.0367059	0.00566171	9.00333e-11	251	2686657	3192593	505936	-0.0396334	0.00742869	9.56823e-08	-0.0291991	0.00732514	6.71992e-05
ApoA1	rs1689801	1	182165484	A	G	0.333451	-0.0244494	0.00344457	1.27078e-12	34	181869516	182630557	761041	-0.0212148	0.00452493	2.75718e-06	-0.0236004	0.00445218	1.15501e-07
ApoA1	rs17240552	15	58447620	C	T	0.398318	0.0227369	0.00336732	1.46024e-11	326	57949389	59308720	1359331	0.0249907	0.00442909	1.68219e-08	0.0174712	0.00434765	5.86017e-05
ApoA1	rs174581	11	61606683	A	G	0.354776	-0.0433647	0.00339982	3.0293e-37	264	60468792	62466262	1997470	-0.0407344	0.00445871	6.6179e-20	-0.0394444	0.00440072	3.20671e-19
ApoA1	rs17699030	19	11330942	G	A	0.0334101	-0.120001	0.00901523	2.08588e-40	390	10833650	11608966	775316	-0.114974	0.0118147	2.27149e-22	-0.105937	0.0116763	1.17962e-19
ApoA1	rs1800961	20	43042364	T	C	0.0312577	-0.141249	0.00932369	8.18596e-52	412	42792364	45042560	2250196	-0.11589	0.0121784	1.8431e-21	-0.143911	0.0121111	1.53306e-32
ApoA1	rs188350327	8	19769270	A	T	0.0175556	-0.167113	0.0123613	1.26197e-41	197	19335025	20291749	956724	-0.135963	0.0163773	1.03888e-16	-0.169145	0.0158607	1.54307e-26
ApoA1	rs1917368	7	17911752	T	G	0.394677	-0.0214763	0.00332755	1.0914e-10	171	17034577	18228828	1194251	-0.0240016	0.00437104	4.00629e-08	-0.0165286	0.00430088	0.000121574
ApoA1	rs1973688	15	58582540	T	C	0.279289	-0.0422064	0.00363861	4.24424e-31	326	57949389	59308720	1359331	-0.0385613	0.00479848	9.38668e-16	-0.0395879	0.00468705	3.04793e-17
ApoA1	rs2070895	15	58723939	A	G	0.218547	0.140679	0.00392201	8.21752e-281	326	57949389	59308720	1359331	0.129114	0.00514791	2.4724e-138	0.13	0.00507255	2.14674e-144
ApoA1	rs2156552	18	47181668	A	T	0.177441	-0.109772	0.0042354	7.62072e-148	380	46627108	47493912	866804	-0.0955324	0.00557027	7.9825e-66	-0.106504	0.00546841	2.4949e-84
ApoA1	rs2256609	22	21925017	G	A	0.190866	-0.0374845	0.0041268	1.06425e-19	421	21675017	22232892	557875	-0.0417603	0.00541808	1.29564e-14	-0.0281293	0.00533629	1.35721e-07
ApoA1	rs2292318	16	67985706	T	C	0.121275	0.0342883	0.0049664	5.06974e-12	343	67256247	68631978	1375731	0.0234243	0.00649556	0.000310885	0.0392954	0.00644363	1.07562e-09
ApoA1	rs235343	21	46249752	A	C	0.429514	0.0243194	0.00329212	1.50619e-13	418	45465814	46521452	1055638	0.0158724	0.00432068	0.000239316	0.0280045	0.00425861	4.85682e-11
ApoA1	rs2395943	6	42940673	A	G	0.412028	-0.0258127	0.00329635	4.87661e-15	152	42667063	44056609	1389546	-0.0216267	0.00432961	5.89277e-07	-0.025818	0.004261	1.37335e-09
ApoA1	rs2454702	12	123209159	T	C	0.209277	0.032395	0.00400773	6.34919e-16	294	122037290	125632252	3594962	0.0215599	0.0052653	4.23064e-05	0.0380338	0.00517936	2.0989e-13
ApoA1	rs247617	16	56990716	A	C	0.324185	0.191336	0.00344107	0	342	56113528	57568518	1454990	0.163816	0.00453015	3.02989e-284	0.186971	0.00443942	0
ApoA1	rs2487294	10	113937941	G	T	0.274536	0.0443404	0.00364632	5.20494e-34	244	113660721	114456683	795962	0.0382953	0.00480083	1.51971e-15	0.0430231	0.00470354	5.95992e-20
ApoA1	rs2494748	14	105258892	C	T	0.381734	0.0289277	0.00335809	7.08801e-18	320	105008437	105508892	500455	0.0187723	0.0044097	2.07351e-05	0.033539	0.00434143	1.12579e-14
ApoA1	rs2542052	11	116699984	A	C	0.358624	0.0251834	0.00339342	1.16507e-13	272	116141666	117517884	1376218	0.0264837	0.00444935	2.65439e-09	0.0205533	0.00439332	2.89625e-06
ApoA1	rs2603187	4	69340500	G	A	0.404613	-0.024443	0.00331298	1.61394e-13	108	69077932	69846404	768472	-0.0251913	0.00435702	7.41705e-09	-0.0201137	0.00427776	2.58047e-06
ApoA1	rs261290	15	58678720	T	C	0.346819	0.126795	0.00340325	1.02928e-302	326	57949389	59308720	1359331	0.118576	0.00446439	7.97685e-155	0.115362	0.00440399	9.70857e-151
ApoA1	rs2642438	1	220970028	A	G	0.29695	-0.0351121	0.00354901	4.50071e-23	40	220720028	221251142	531114	-0.0326376	0.00466331	2.60006e-12	-0.0317001	0.00458612	4.8007e-12
ApoA1	rs268	8	19813529	G	A	0.0183226	-0.218935	0.0120916	3.26795e-73	197	19335025	20291749	956724	-0.197044	0.0157434	6.54926e-36	-0.204157	0.015752	2.19076e-38
ApoA1	rs2737214	8	116624987	C	G	0.440781	-0.0386282	0.00331299	2.1021e-31	206	116369034	117254010	884976	-0.0298803	0.00434533	6.17855e-12	-0.0408039	0.00428773	1.83031e-21
ApoA1	rs2740488	9	107661742	C	A	0.263525	-0.057305	0.00369915	4.28179e-54	223	107269327	107993081	723754	-0.0417542	0.00485122	7.62455e-18	-0.0630745	0.00478787	1.33883e-39
ApoA1	rs2777803	9	107571208	G	A	0.0979997	-0.0495584	0.00546082	1.14446e-19	223	107269327	107993081	723754	-0.0348219	0.00714528	1.09874e-06	-0.0549767	0.00708259	8.42317e-15
ApoA1	rs28742908	8	19956346	A	C	0.393932	0.0247284	0.00332475	1.029e-13	197	19335025	20291749	956724	0.0245879	0.0043572	1.67565e-08	0.0209395	0.00430608	1.15931e-06
ApoA1	rs28746834	6	32633899	C	T	0.182508	0.0322877	0.00426364	3.66907e-14	150	28427045	33298606	4871561	0.0227532	0.00559139	4.71913e-05	0.0361006	0.0055188	6.12462e-11
ApoA1	rs2925979	16	81534790	T	C	0.301729	-0.0305498	0.00353912	6.0732e-18	347	80864070	81784790	920720	-0.0107474	0.0046532	0.0209086	-0.0434298	0.00457026	2.08757e-21
ApoA1	rs2967610	19	8462077	G	T	0.296417	-0.0256744	0.00356324	5.81114e-13	389	7718168	8718337	1000169	-0.0291008	0.00469741	5.85183e-10	-0.0186935	0.00459144	4.67706e-05
ApoA1	rs35184771	11	47475189	T	G	0.352241	-0.0386365	0.00339797	6.00049e-30	261	46452160	48148535	1696375	-0.0391713	0.00446373	1.73147e-18	-0.0323337	0.00439186	1.82273e-13
ApoA1	rs35608584	12	125382252	A	G	0.120861	0.0362563	0.00504828	6.89978e-13	294	122037290	125632252	3594962	0.0255737	0.00663511	0.000116145	0.0403447	0.00652182	6.19044e-10
ApoA1	rs35945185	1	66137239	A	G	0.369649	0.021993	0.00337006	6.77142e-11	14	65836194	66416933	580739	0.0216911	0.00443257	9.91952e-07	0.0187657	0.00435101	1.61244e-05
ApoA1	rs36057735	6	31319923	G	C	0.199214	-0.0394525	0.00408376	4.47523e-22	150	28427045	33298606	4871561	-0.0398945	0.00536123	1.00622e-13	-0.033017	0.00528098	4.06689e-10
ApoA1	rs375054	16	56578386	T	C	0.0774003	0.0417746	0.00608204	6.50749e-12	342	56113528	57568518	1454990	0.0384296	0.00801867	1.64972e-06	0.0385076	0.00783649	8.94279e-07
ApoA1	rs3764351	17	37824339	G	A	0.337331	-0.0278448	0.00346087	8.63089e-16	362	37191679	38439793	1248114	-0.0326616	0.00454313	6.56832e-13	-0.0191536	0.00447592	1.87696e-05
ApoA1	rs3816119	16	56913419	T	C	0.182952	0.0426425	0.00424667	1.01654e-23	342	56113528	57568518	1454990	0.0425612	0.00558249	2.48327e-14	0.0369868	0.00548575	1.56699e-11
ApoA1	rs3859113	16	56699967	C	T	0.0649313	0.0637522	0.00660128	4.62018e-22	342	56113528	57568518	1454990	0.0546985	0.00867545	2.89598e-10	0.0634623	0.00852878	1.00741e-13
ApoA1	rs4149303	9	107594515	G	A	0.121027	0.043338	0.00497854	3.20172e-18	223	107269327	107993081	723754	0.0414978	0.00652278	2.00147e-10	0.0382588	0.00644964	3.00362e-09
ApoA1	rs4239651	20	46340596	T	C	0.20735	-0.0328233	0.00400222	2.39317e-16	413	46090596	46780881	690285	-0.0247339	0.00524802	2.44474e-06	-0.0347041	0.00518098	2.11844e-11
ApoA1	rs4240624	8	9184231	G	A	0.0920675	-0.101091	0.00561028	1.59459e-72	193	8884563	9576959	692396	-0.0952244	0.00740711	8.62855e-38	-0.0905798	0.00721995	4.4607e-36
ApoA1	rs4660808	1	40018509	T	C	0.230172	-0.0377012	0.00385988	1.57208e-22	8	39547055	40671617	1124562	-0.0346045	0.00507099	8.90983e-12	-0.0347036	0.00498842	3.50085e-12
ApoA1	rs4986970	16	67976320	T	A	0.0352041	-0.0873518	0.00881732	3.93811e-23	343	67256247	68631978	1375731	-0.0746164	0.0115929	1.22996e-10	-0.085283	0.0113877	6.99217e-14
ApoA1	rs5157	19	45447161	C	T	0.499489	0.0400908	0.00329916	5.78195e-34	397	43932396	46686564	2754168				0.0364151	0.00426098	1.29006e-17
ApoA1	rs56132500	16	57059241	C	G	0.0562189	0.0489581	0.00706757	4.30767e-12	342	56113528	57568518	1454990	0.0442904	0.00928803	1.8586e-06	0.0449423	0.00913094	8.5808e-07
ApoA1	rs5880	16	57015091	C	G	0.0560216	-0.214995	0.00702394	2.95472e-205	342	56113528	57568518	1454990	-0.186517	0.00931006	4.40883e-89	-0.20892	0.00900904	1.1678e-118
ApoA1	rs61905717	11	116919208	A	G	0.18053	0.0780249	0.00421555	2.04737e-76	272	116141666	117517884	1376218	0.0608274	0.00554971	6.1703e-28	0.0815283	0.00543825	9.43842e-51
ApoA1	rs61941677	12	125325010	G	C	0.121475	-0.0608795	0.00507958	4.375e-33	294	122037290	125632252	3594962	-0.049707	0.00664894	7.74052e-14	-0.0620835	0.00658527	4.28275e-21
ApoA1	rs6606717	12	109873227	A	C	0.476629	-0.0309227	0.00324464	1.58477e-21	290	109610891	110266947	656056	-0.0266017	0.00427062	4.71547e-10	-0.030075	0.00418661	6.83593e-13
ApoA1	rs66781087	18	47212159	A	G	0.498988	0.0357434	0.00328173	1.28774e-27	380	46627108	47493912	866804	0.0367137	0.00431998	1.94936e-17	0.0300687	0.0042335	1.23294e-12
ApoA1	rs673335	11	75450576	C	T	0.157317	-0.0583665	0.00446858	5.67785e-39	271	75200576	75772773	572197	-0.0610781	0.00587694	2.76407e-25	-0.0474739	0.00576962	1.92191e-16
ApoA1	rs676210	2	21231524	A	G	0.203382	0.0557094	0.0040318	2.09813e-43	45	20118519	21760295	1641776	0.0429153	0.0052878	4.88328e-16	0.0585772	0.00521839	3.19269e-29
ApoA1	rs67991485	10	114003865	C	A	0.218761	-0.0333946	0.00393767	2.25212e-17	244	113660721	114456683	795962	-0.0221921	0.00516494	1.73561e-05	-0.0377287	0.00509586	1.3338e-13
ApoA1	rs686030	9	15304782	C	A	0.140914	-0.0496018	0.0046706	2.44689e-26	216	15005361	15556292	550931	-0.0417656	0.00613407	9.90457e-12	-0.049608	0.0060379	2.12649e-16
ApoA1	rs6937088	6	35285543	G	C	0.167499	0.0280228	0.00435488	1.23926e-10	151	33917701	35776811	1859110	0.0312907	0.00570923	4.24755e-08	0.0213216	0.00563847	0.000156007
ApoA1	rs704	17	26694861	A	G	0.475937	-0.0281968	0.00324914	4.05094e-18	361	26362996	26956946	593950	-0.0195787	0.00426849	4.507e-06	-0.03127	0.00419923	9.65177e-14
ApoA1	rs7133378	12	124409502	A	G	0.31715	0.0287254	0.0034943	2.03655e-16	294	122037290	125632252	3594962	0.0220143	0.00458451	1.57428e-06	0.030913	0.00452126	8.11796e-12
ApoA1	rs71640337	1	27004388	A	G	0.0861675	-0.0515834	0.00582062	7.91273e-19	6	26737646	27534913	797267	-0.0481585	0.00768048	3.62156e-10	-0.0457709	0.00749441	1.01671e-09
ApoA1	rs72836561	17	41926126	T	C	0.031811	-0.154594	0.00925607	1.40748e-62	364	41559207	42421206	861999	-0.156077	0.0121748	1.37397e-37	-0.131464	0.0119497	3.90057e-28
ApoA1	rs72992015	1	150842696	T	C	0.209405	0.0412205	0.00400008	6.79843e-25	26	150425007	151204671	779664	0.0360165	0.00527855	8.96222e-12	0.0397382	0.00514979	1.20699e-14
ApoA1	rs74023630	16	57031777	A	G	0.114332	-0.0470658	0.00518167	1.0649e-19	342	56113528	57568518	1454990	-0.0339795	0.00681181	6.10249e-07	-0.0506763	0.00669283	3.71479e-14
ApoA1	rs74845765	16	56822912	A	G	0.0259546	0.0677743	0.0101873	2.88318e-11	342	56113528	57568518	1454990	0.0539809	0.013428	5.82408e-05	0.0699525	0.0131284	9.9318e-08
ApoA1	rs748643900	17	76404189	A	ATCAG	0.487569	0.0287021	0.0032604	1.34002e-18	372	76140080	76654189	514109	0.028783	0.00428303	1.8254e-11	0.024151	0.00421396	1.00018e-08
ApoA1	rs7534394	1	178622760	A	G	0.377339	0.025536	0.00334906	2.455e-14	33	178252207	178881012	628805	0.0239879	0.00439501	4.82883e-08	0.0226734	0.00433244	1.66747e-07
ApoA1	rs75714888	16	56752882	A	C	0.0215405	-0.0779074	0.0111863	3.30547e-12	342	56113528	57568518	1454990	-0.0663728	0.0145924	5.41169e-06	-0.0761372	0.0145478	1.66582e-07
ApoA1	rs77960347	18	47109955	G	A	0.0137466	0.344912	0.0139137	1.92225e-135	380	46627108	47493912	866804	0.321094	0.0182266	2.41086e-69	0.315937	0.018027	1.15032e-68
ApoA1	rs7817574	8	144302570	C	T	0.185286	0.0409132	0.00417156	1.05659e-22	211	144006945	144556379	549434	0.0296222	0.00547119	6.17142e-08	0.0445531	0.00539931	1.58093e-16
ApoA1	rs79618354	10	5320950	A	G	0.153848	-0.035569	0.00451898	3.53621e-15	230	4988542	5570950	582408	-0.0328482	0.00593535	3.13313e-08	-0.0324086	0.0058418	2.90177e-08
ApoA1	rs7979478	12	121420263	A	G	0.383236	0.0251946	0.00337794	8.78412e-14	293	121153724	121674861	521137	0.0254771	0.00443989	9.59883e-09	0.0221444	0.0043638	3.89058e-07
ApoA1	rs8094774	18	47097683	C	T	0.151892	-0.0439063	0.00455033	5.02083e-22	380	46627108	47493912	866804	-0.0455593	0.00596857	2.31326e-14	-0.0360669	0.00588907	9.13743e-10
ApoA1	rs838876	12	125259888	A	G	0.313044	0.0384772	0.00355587	2.79814e-27	294	122037290	125632252	3594962	0.0321189	0.0046653	5.83338e-12	0.0386097	0.0046014	4.88924e-17
ApoA1	rs888655	5	72917439	A	G	0.281253	-0.0256939	0.0036133	1.15671e-12	132	72667439	73170658	503219	-0.0215524	0.00474019	5.4558e-06	-0.0255601	0.00467563	4.59657e-08
ApoA1	rs9958734	18	47118398	C	T	0.0408747	0.0924363	0.00822123	2.5439e-29	380	46627108	47493912	866804	0.0708955	0.0108108	5.48898e-11	0.0972329	0.0106161	5.3327e-20
ApoB	1:25827633_CT_C	1	25827633	C	CT	0.449704	-0.0272966	0.00331076	1.66507e-16	5	25041697	26110915	1069218	-0.0278188	0.00485222	9.88816e-09	-0.0256569	0.00451721	1.35229e-08
ApoB	1:55493843_CG_C	1	55493843	CG	C	0.257799	0.028938	0.00374708	1.14339e-14	11	54617174	55922193	1305019	0.0287638	0.00549908	1.69311e-07	0.0282339	0.00510593	3.21704e-08
ApoB	16:71855318_CA_C	16	71855318	C	CA	0.371939	0.0226964	0.00340213	2.54388e-11	345	71073027	73311365	2238338	0.0253958	0.00498774	3.55718e-07	0.0202729	0.00464019	1.24952e-05
ApoB	8:145030900_TC_T	8	145030900	T	TC	0.358653	0.0251671	0.0034315	2.2406e-13	212	144763893	145281968	518075	0.0197295	0.00503735	8.98628e-05	0.0290804	0.00467558	5.00288e-10
ApoB	9:136138765_GCGCCCACCACTA_G	9	136138765	G	GCGCCCACCACTA	0.183148	0.0524734	0.00420467	9.94376e-36	225	135610412	136405000	794588	0.0565621	0.0061515	3.8343e-20	0.0487289	0.00574569	2.26347e-17
ApoB	rs1013710	20	39882781	A	G	0.478382	0.0250052	0.00325732	1.64093e-14	411	38892516	40142035	1249519	0.0168603	0.00477796	0.000417712	0.0320451	0.00444077	5.38678e-13
ApoB	rs10260606	7	44584551	C	G	0.182068	0.0311321	0.00419776	1.20881e-13	176	43923815	44933543	1009728	0.0269482	0.00616099	1.22128e-05	0.0348584	0.00572004	1.1046e-09
ApoB	rs10460181	19	45140165	G	A	0.200024	-0.0457443	0.00405499	1.66451e-29	397	43932396	46686564	2754168	-0.0414569	0.00593325	2.82381e-12	-0.04893	0.00554033	1.04777e-18
ApoB	rs10468017	15	58678512	T	C	0.297307	0.0529688	0.00354947	2.494e-50	326	57949389	59308720	1359331	0.0500696	0.00519578	5.74321e-22	0.0529575	0.00484804	9.22364e-28
ApoB	rs11065385	12	121423386	A	G	0.305631	0.0241056	0.00353154	8.76965e-12	293	121153724	121674861	521137	0.0152011	0.00517116	0.00328737	0.0307734	0.00482172	1.75245e-10
ApoB	rs111278137	19	45215081	A	G	0.0188205	-0.0938197	0.0119994	5.3645e-15	397	43932396	46686564	2754168	-0.0828679	0.0178913	3.63144e-06	-0.101378	0.0161366	3.34506e-10
ApoB	rs11206517	1	55526428	G	T	0.0324844	0.067747	0.00914421	1.28042e-13	11	54617174	55922193	1305019	0.0685802	0.0134637	3.51819e-07	0.0609039	0.0124266	9.54467e-07
ApoB	rs11241702	5	122902603	A	G	0.455429	-0.0255124	0.00326845	5.94933e-15	137	122598876	123169053	570177	-0.0160664	0.00479661	0.000809844	-0.0308976	0.00445369	4.01405e-12
ApoB	rs112481437	19	45549135	A	G	0.0239037	0.0705813	0.0107473	5.13561e-11	397	43932396	46686564	2754168	0.0773256	0.0158	9.89705e-07	0.0645265	0.0146262	1.02661e-05
ApoB	rs112771035	11	126225876	G	C	0.071163	0.0564505	0.00629779	3.17164e-19	275	125975876	126494955	519079	0.061254	0.00922166	3.10379e-11	0.0515334	0.00859933	2.07054e-09
ApoB	rs114165349	1	27021913	C	G	0.0231257	0.0721596	0.0108235	2.61938e-11	6	26737646	27534913	797267	0.0580033	0.0159089	0.00026655	0.0835936	0.0147305	1.39176e-08
ApoB	rs11591147	1	55505647	T	G	0.0173729	-0.339765	0.0123944	4.07293e-165	11	54617174	55922193	1305019	-0.340831	0.0180382	1.80206e-79	-0.327202	0.0170173	3.0432e-82
ApoB	rs116734477	5	52095024	T	C	0.0412822	-0.054614	0.00816718	2.28411e-11	128	51838271	52345024	506753	-0.042696	0.0119796	0.000365361	-0.0607952	0.0111353	4.78061e-08
ApoB	rs117113213	20	39165692	A	G	0.0316283	0.109879	0.00928992	2.87886e-32	411	38892516	40142035	1249519	0.112927	0.0136809	1.54804e-16	0.10096	0.0126221	1.27113e-15
ApoB	rs118104581	19	45061072	A	G	0.0167706	0.0823514	0.0127924	1.21723e-10	397	43932396	46686564	2754168	0.0642833	0.0188074	0.000631183	0.0988681	0.0174063	1.35049e-08
ApoB	rs12208357	6	160543148	T	C	0.0687478	0.0793636	0.00642125	4.46377e-35	166	159856463	161935583	2079120	0.0689246	0.00943907	2.85795e-13	0.0848122	0.00873824	2.91089e-22
ApoB	rs1260326	2	27730940	T	C	0.392394	0.0450403	0.00332467	8.59676e-42	46	27109887	28651945	1542058	0.0345925	0.00487608	1.30966e-12	0.0521907	0.00453318	1.185e-30
ApoB	rs12740374	1	109817590	T	G	0.221304	-0.117633	0.00389913	1.79713e-199	20	109567192	110068530	501338	-0.126303	0.00570054	1.79304e-108	-0.104304	0.00533206	4.71177e-85
ApoB	rs12916	5	74656539	C	T	0.399958	0.0599716	0.00330994	2.61893e-73	133	74318235	75253678	935443	0.0496783	0.00484538	1.1879e-24	0.0686884	0.0045203	4.3214e-52
ApoB	rs13108218	4	3443931	A	G	0.378966	0.027485	0.00339662	5.91031e-16	105	3193931	3719826	525895	0.0200787	0.00498537	5.64179e-05	0.0331854	0.00462911	7.61545e-13
ApoB	rs13277801	8	59353534	C	T	0.336481	0.0261051	0.00344008	3.2506e-14	202	59081282	59652570	571288	0.013044	0.00504003	0.00965262	0.0363936	0.00469455	9.10782e-15
ApoB	rs13702	8	19824492	C	T	0.286368	-0.0377258	0.00359518	9.41205e-26	197	19335025	20291749	956724	-0.0198164	0.0052711	0.000170406	-0.0517948	0.00490303	4.52261e-26
ApoB	rs140570886	6	161013013	C	T	0.0150311	-0.129378	0.0133893	4.38828e-22	166	159856463	161935583	2079120	-0.182153	0.0197582	3.05971e-20	-0.0870189	0.0181585	1.65207e-06
ApoB	rs147985405	19	11197750	GA	G	0.11851	-0.172499	0.00500486	1.64145e-259	390	10833650	11608966	775316	-0.152301	0.0073514	4.08736e-95	-0.182318	0.00681681	4.92195e-157
ApoB	rs150474434	2	118845121	A	G	0.0989809	-0.0349858	0.00546564	1.54678e-10	56	118415074	119095121	680047	-0.0367365	0.00797498	4.10155e-06	-0.0306844	0.00748567	4.15113e-05
ApoB	rs1535	11	61597972	G	A	0.348511	-0.0459516	0.00340752	1.99373e-41	264	60468792	62466262	1997470	-0.0434372	0.00498872	3.17037e-18	-0.0480947	0.00465334	5.00913e-25
ApoB	rs17205170	6	32602483	T	G	0.181504	0.0488744	0.00420265	2.99361e-31	150	28427045	33298606	4871561	0.0411013	0.00617044	2.73564e-11	0.0560462	0.00572476	1.27026e-22
ApoB	rs188247550	19	19396616	T	C	0.0116804	-0.105222	0.0151741	4.09514e-12	393	19120340	19976022	855682	-0.131036	0.0221183	3.14776e-09	-0.0768397	0.0207989	0.000220507
ApoB	rs2000999	16	72108093	A	G	0.187425	0.0531023	0.00415505	2.1925e-37	345	71073027	73311365	2238338	0.0506604	0.00609731	9.81486e-17	0.0560531	0.00566258	4.31292e-23
ApoB	rs224433	20	34153850	T	C	0.205835	-0.0296056	0.00401813	1.7391e-13	410	33896310	34406012	509702	-0.0342729	0.00588221	5.6788e-09	-0.0218899	0.00548772	6.64315e-05
ApoB	rs2376519	19	45344305	G	C	0.138594	0.0574967	0.00474033	7.61048e-34	397	43932396	46686564	2754168	0.0509196	0.00695649	2.50599e-13	0.0626692	0.00645988	3.04507e-22
ApoB	rs2376866	19	45500712	T	C	0.145613	0.0348901	0.0046345	5.16229e-14	397	43932396	46686564	2754168	0.0295461	0.00676654	1.26402e-05	0.0377336	0.00634485	2.7381e-09
ApoB	rs2517524	6	31025713	A	C	0.451775	0.0218599	0.00325734	1.93891e-11	150	28427045	33298606	4871561	0.0175854	0.00476934	0.000226885	0.0244361	0.00444787	3.94126e-08
ApoB	rs261334	15	58726744	G	C	0.213031	0.0581024	0.00395931	9.92971e-49	326	57949389	59308720	1359331	0.0671285	0.00580502	6.61177e-31	0.0488534	0.00539999	1.49526e-19
ApoB	rs2737245	8	116658583	T	G	0.281324	-0.0251938	0.0036249	3.65911e-12	206	116369034	117254010	884976	-0.0288123	0.00530424	5.58905e-08	-0.0212219	0.00495223	1.82641e-05
ApoB	rs2738446	19	11227326	G	C	0.452043	0.0296207	0.00326636	1.21855e-19	390	10833650	11608966	775316	0.0219791	0.00479758	4.62744e-06	0.0347901	0.00444805	5.27246e-15
ApoB	rs2954021	8	126482077	A	G	0.493696	0.0587656	0.00324603	3.42707e-73	209	126198845	126894364	695519	0.0506434	0.004754	1.75614e-26	0.0637985	0.00443165	6.08963e-47
ApoB	rs312030	2	21462743	T	C	0.0752475	-0.0587597	0.00616907	1.67074e-21	45	20118519	21760295	1641776	-0.051607	0.00902383	1.0752e-08	-0.0612257	0.00843138	3.85131e-13
ApoB	rs3178166	19	45594170	G	A	0.493795	-0.0347903	0.00324455	8.10675e-27	397	43932396	46686564	2754168	-0.0236131	0.00475905	6.99942e-07	-0.0421823	0.00442354	1.5176e-21
ApoB	rs35081008	19	58662235	T	C	0.1463	-0.0312062	0.00462212	1.4676e-11	403	58412235	58912235	500000	-0.029542	0.00675767	1.23465e-05	-0.0318111	0.00631959	4.81843e-07
ApoB	rs3924043	7	21595043	A	C	0.245529	0.0305126	0.00378927	8.16773e-16	172	21246397	21857283	610886	0.0214164	0.00557076	0.000120919	0.0364703	0.00515596	1.52129e-12
ApoB	rs4299376	2	44072576	G	T	0.32222	0.0451398	0.00347439	1.40868e-38	47	43205847	44349433	1143586	0.0328236	0.0051	1.23303e-10	0.0547314	0.00473368	6.70286e-31
ApoB	rs445925	19	45415640	A	G	0.109302	-0.28914	0.00515673	0	397	43932396	46686564	2754168	-0.26069	0.00758663	4.7556e-257	-0.306579	0.00701407	0
ApoB	rs472495	1	55521313	G	T	0.348971	-0.0446955	0.00340697	2.67168e-39	11	54617174	55922193	1305019	-0.0393002	0.00499968	3.8678e-15	-0.0475644	0.00464299	1.28982e-24
ApoB	rs4860948	4	69340991	A	T	0.247601	0.0269551	0.00376482	8.11302e-13	108	69077932	69846404	768472	0.0424828	0.00552348	1.47139e-14	0.0130574	0.0051314	0.0109416
ApoB	rs556107	1	234853059	C	T	0.477619	-0.0340244	0.003269	2.31159e-25	42	234592856	235108597	515741	-0.0266038	0.00479277	2.85153e-08	-0.0395685	0.00445892	7.16876e-19
ApoB	rs55714927	17	7080316	T	C	0.192255	-0.0300402	0.00411754	2.98363e-13	354	6330851	7777946	1447095	-0.0345553	0.00601907	9.44435e-09	-0.0258668	0.00563039	4.35063e-06
ApoB	rs56267346	19	41353338	G	A	0.159427	-0.0353936	0.00445017	1.826e-15	396	41091229	41603338	512109	-0.0316845	0.00650694	1.12164e-06	-0.0369965	0.00608428	1.20111e-09
ApoB	rs5774609	1	63008827	T	TA	0.363833	-0.0474162	0.00341287	7.31173e-44	13	62656034	63791118	1135084	-0.0359587	0.00499428	6.07144e-13	-0.0556376	0.00466202	8.26537e-33
ApoB	rs58542926	19	19379549	T	C	0.0760209	-0.105194	0.00612863	5.50332e-66	393	19120340	19976022	855682	-0.143476	0.00897962	2.19256e-57	-0.0672707	0.00836248	8.76239e-16
ApoB	rs5880	16	57015091	C	G	0.0560141	0.0691262	0.00703739	9.10315e-23	342	56113528	57568518	1454990	0.0460708	0.0104078	9.58554e-06	0.0842035	0.00952746	9.89737e-19
ApoB	rs62074055	17	45771933	G	C	0.49732	-0.0324348	0.00325078	1.93737e-23	366	45188952	46459146	1270194	-0.0267501	0.00477385	2.10718e-08	-0.037359	0.00442742	3.26746e-17
ApoB	rs6459450	6	16124560	C	T	0.303188	-0.0289781	0.00354475	2.9787e-16	146	15874560	16376934	502374	-0.0195873	0.00519783	0.00016443	-0.0374384	0.0048336	9.61282e-15
ApoB	rs6709904	2	44080324	G	A	0.11103	-0.0355151	0.00517526	6.78869e-12	47	43205847	44349433	1143586	-0.0352463	0.00759742	3.50183e-06	-0.0336339	0.00705095	1.84362e-06
ApoB	rs6721748	2	203578306	C	G	0.469225	-0.021521	0.00325596	3.86057e-11	69	203246575	203828306	581731	-0.0231326	0.00478339	1.32686e-06	-0.0192134	0.00443308	1.46498e-05
ApoB	rs6857	19	45392254	T	C	0.172466	0.157879	0.00428352	2.53185e-296	397	43932396	46686564	2754168	0.133694	0.00628556	3.85296e-100	0.174017	0.00583855	2.34537e-194
ApoB	rs6874202	5	156391628	T	C	0.363379	-0.0405693	0.00336932	2.23019e-33	141	155617109	156730648	1113539	-0.0344299	0.00494547	3.38011e-12	-0.0445713	0.00459095	2.83627e-22
ApoB	rs693	2	21232195	G	A	0.475287	-0.0899511	0.0032462	1.16177e-168	45	20118519	21760295	1641776	-0.0796106	0.00476748	1.67204e-62	-0.0978688	0.00442098	2.49487e-108
ApoB	rs6938647	6	160986915	A	C	0.212567	0.0351641	0.00404944	3.86168e-18	166	159856463	161935583	2079120	0.0507975	0.00594437	1.30067e-17	0.0215944	0.00551598	9.05105e-05
ApoB	rs7140110	13	114544024	C	T	0.296887	0.0314527	0.00356104	1.03277e-18	305	114294024	114883822	589798	0.0212635	0.00522398	4.69817e-05	0.0390137	0.00485474	9.36584e-16
ApoB	rs7254257	19	46205886	A	G	0.0403593	-0.0673372	0.00826238	3.66545e-16	397	43932396	46686564	2754168	-0.0546001	0.0120987	6.40327e-06	-0.0724364	0.0112816	1.36199e-10
ApoB	rs72654472	19	45414392	T	G	0.0265018	-0.0664726	0.0101023	4.71913e-11	397	43932396	46686564	2754168	-0.0536723	0.014675	0.000254937	-0.0793027	0.0138905	1.1388e-08
ApoB	rs72658867	19	11231203	A	G	0.0122869	-0.249998	0.0147153	1.10635e-64	390	10833650	11608966	775316	-0.228393	0.0216072	4.24433e-26	-0.260125	0.0200448	1.76939e-38
ApoB	rs72902579	2	21276008	C	T	0.0437219	-0.0850613	0.00792739	7.4875e-27	45	20118519	21760295	1641776	-0.0910512	0.0116413	5.28156e-15	-0.0793737	0.0107972	1.97692e-13
ApoB	rs73075609	20	5580789	T	C	0.0269043	0.0643142	0.0100488	1.55561e-10	405	5330789	5830789	500000	0.052601	0.0147073	0.000348371	0.0702585	0.013726	3.08279e-07
ApoB	rs740516	17	67082962	G	C	0.148703	-0.0423874	0.00457892	2.12187e-20	370	65582390	67526383	1943993	-0.0484461	0.00670658	5.10142e-13	-0.0363691	0.00625085	5.96377e-09
ApoB	rs74747585	19	45039971	C	T	0.022647	-0.106567	0.0109468	2.16503e-22	397	43932396	46686564	2754168	-0.0969171	0.0161489	1.96315e-09	-0.109467	0.0148531	1.71921e-13
ApoB	rs77542162	17	67081278	G	A	0.0233017	0.135303	0.0107513	2.64719e-36	370	65582390	67526383	1943993	0.129178	0.0159278	5.11576e-16	0.136212	0.0145349	7.29549e-21
ApoB	rs79220007	6	26098474	C	T	0.0775873	-0.0482789	0.00605536	1.55833e-15	149	25183134	26819184	1636050	-0.0485734	0.00889998	4.83644e-08	-0.048132	0.00824113	5.2217e-09
ApoB	rs8211	10	94819053	C	T	0.383778	-0.0244389	0.00333533	2.35789e-13	239	94290286	95572137	1281851	-0.0172717	0.00488671	0.000408868	-0.031184	0.00455177	7.37674e-12
ApoB	rs821840	16	56993886	G	A	0.325064	-0.0564506	0.00346461	1.20568e-59	342	56113528	57568518	1454990	-0.0390888	0.00508744	1.56518e-14	-0.0696015	0.004719	3.50031e-49
ApoB	rs838146	19	49248052	T	C	0.50058	-0.0289058	0.00326113	7.80245e-19	398	48956108	49655670	699562				-0.0311177	0.00444297	2.50638e-12
ApoB	rs9534342	13	32955397	C	T	0.475144	0.0210195	0.00324583	9.45128e-11	297	32705397	33220736	515339	0.0221253	0.00474545	3.12954e-06	0.0186623	0.00443796	2.61135e-05
ApoB	rs964184	11	116648917	G	C	0.131687	0.0906927	0.00479262	8.67318e-80	272	116141666	117517884	1376218	0.0499204	0.00703452	1.28928e-12	0.122219	0.00652894	4.63536e-78
ApoB	rs9967685	2	20943052	G	T	0.0539071	-0.0472408	0.00721512	5.86669e-11	45	20118519	21760295	1641776	-0.0492869	0.0105597	3.05389e-06	-0.0442804	0.00985594	7.03824e-06
ApoB	rs9973286	19	45215711	G	C	0.134201	-0.0555654	0.00479615	5.00562e-31	397	43932396	46686564	2754168	-0.0529484	0.0069915	3.6756e-14	-0.0568977	0.00657398	5.0012e-18
ApoB_by_ApoA1	12:57701103_GTT_G	12	57701103	G	GTT	0.24292	-0.0309342	0.00377882	2.71213e-16	285	55716968	58691256	2974288	-0.0267191	0.00547668	1.06967e-06	-0.0326646	0.00506269	1.10862e-10
ApoB_by_ApoA1	1:39948182_TTTTG_T	1	39948182	T	TTTTG	0.228618	0.0278366	0.00390966	1.08345e-12	8	39547055	40671617	1124562	0.028026	0.00564169	6.7896e-07	0.0260697	0.00525715	7.10096e-07
ApoB_by_ApoA1	16:72078989_TG_T	16	72078989	T	TG	0.17727	0.0485023	0.00429816	1.60129e-29	345	71073027	73311365	2238338	0.0480376	0.0062041	9.82357e-15	0.048298	0.00577864	6.45921e-17
ApoB_by_ApoA1	5:55860907_GC_G	5	55860907	G	GC	0.185493	0.0363788	0.00417457	2.94596e-18	130	55520154	56120395	600241	0.0288786	0.0060216	1.62256e-06	0.0418328	0.00561547	9.43954e-14
ApoB_by_ApoA1	rs10160784	11	75456055	C	T	0.15567	0.0346385	0.00448948	1.21115e-14	271	75200576	75772773	572197	0.0436003	0.00648572	1.79724e-11	0.0232781	0.00603148	0.000113721
ApoB_by_ApoA1	rs10406522	19	11341635	C	T	0.173313	0.030634	0.00430375	1.09911e-12	390	10833650	11608966	775316	0.0314313	0.00618735	3.78341e-07	0.0273817	0.00580651	2.4121e-06
ApoB_by_ApoA1	rs10410915	19	45154340	A	G	0.200181	-0.0466104	0.00405599	1.48572e-30	397	43932396	46686564	2754168	-0.0420277	0.00583923	6.18261e-13	-0.0490064	0.0054655	3.11159e-19
ApoB_by_ApoA1	rs1047891	2	211540507	A	C	0.316071	0.0231731	0.00349547	3.37795e-11	71	208884733	212806551	3921818	0.0188017	0.00505237	0.000198268	0.0253012	0.00469383	7.04946e-08
ApoB_by_ApoA1	rs10489615	1	230304988	A	G	0.385455	0.0385724	0.00333225	5.61809e-31	41	230044989	230557222	512233	0.0386169	0.00480175	8.9285e-16	0.0369174	0.00448649	1.9167e-16
ApoB_by_ApoA1	rs11057396	12	124419062	C	A	0.334189	-0.0278865	0.00344001	5.24047e-16	294	122037290	125632252	3594962	-0.0158552	0.00495404	0.00137261	-0.0365586	0.00463397	3.07027e-15
ApoB_by_ApoA1	rs111278137	19	45215081	A	G	0.0188194	-0.0873393	0.0120028	3.43684e-13	397	43932396	46686564	2754168	-0.0711732	0.0176072	5.29814e-05	-0.0986443	0.0159203	5.80959e-10
ApoB_by_ApoA1	rs11206517	1	55526428	G	T	0.0324843	0.0625251	0.00914688	8.18636e-12	11	54617174	55922193	1305019	0.0524634	0.0132521	7.53663e-05	0.0650155	0.012258	1.13568e-07
ApoB_by_ApoA1	rs112771035	11	126225876	G	C	0.071166	0.068365	0.00629929	1.97034e-27	275	125975876	126494955	519079	0.0741455	0.0090765	3.15139e-16	0.061408	0.00848204	4.52637e-13
ApoB_by_ApoA1	rs114165349	1	27021913	C	G	0.0231249	0.101322	0.0108251	8.06441e-21	6	26737646	27534913	797267	0.0853335	0.0156528	5.00418e-08	0.110712	0.0145317	2.58465e-14
ApoB_by_ApoA1	rs11591147	1	55505647	T	G	0.017369	-0.321303	0.0124023	1.01536e-147	11	54617174	55922193	1305019	-0.338214	0.0177549	9.73202e-81	-0.290226	0.016796	8.37943e-67
ApoB_by_ApoA1	rs116843064	19	8429323	A	G	0.0194078	-0.122133	0.0117532	2.75373e-25	389	7718168	8718337	1000169	-0.0983928	0.0167335	4.11725e-09	-0.134011	0.015996	5.46284e-17
ApoB_by_ApoA1	rs117113213	20	39165692	A	G	0.0316282	0.0944145	0.00929384	3.07105e-24	411	38892516	40142035	1249519	0.0929359	0.0134658	5.17616e-12	0.0882678	0.012454	1.37454e-12
ApoB_by_ApoA1	rs12208357	6	160543148	T	C	0.0687347	0.0728394	0.00642421	8.67158e-30	166	159856463	161935583	2079120	0.0638523	0.00929213	6.38821e-12	0.0755661	0.00862127	1.89456e-18
ApoB_by_ApoA1	rs12445552	16	57301112	A	G	0.458612	0.022605	0.00326923	4.71124e-12	342	56113528	57568518	1454990	0.0204304	0.00471714	1.4853e-05	0.0228069	0.00439683	2.13974e-07
ApoB_by_ApoA1	rs12691088	19	45418486	A	G	0.0150874	0.186502	0.0134704	1.42821e-43	397	43932396	46686564	2754168	0.175022	0.0193469	1.50573e-19	0.181254	0.0181903	2.24007e-23
ApoB_by_ApoA1	rs12740374	1	109817590	T	G	0.221308	-0.114179	0.00390087	6.53712e-188	20	109567192	110068530	501338	-0.123775	0.00561063	1.47329e-107	-0.0981393	0.00526123	1.60124e-77
ApoB_by_ApoA1	rs12916	5	74656539	C	T	0.399945	0.0531891	0.00331161	5.19698e-58	133	74318235	75253678	935443	0.0476978	0.00476906	1.54474e-23	0.0566255	0.00446108	6.87706e-37
ApoB_by_ApoA1	rs1318005	2	21214208	G	A	0.466107	0.023987	0.00326959	2.20288e-13	45	20118519	21760295	1641776	0.0206475	0.00471502	1.19307e-05	0.0256095	0.00439961	5.87236e-09
ApoB_by_ApoA1	rs13389219	2	165528876	T	C	0.393935	-0.0240288	0.00332278	4.79339e-13	61	165161794	165802706	640912	-0.017873	0.00479451	0.000193268	-0.0279561	0.0044684	3.95521e-10
ApoB_by_ApoA1	rs13469	17	26676135	C	T	0.485573	-0.0261209	0.00324527	8.40163e-16	361	26362996	26956946	593950	-0.0256938	0.00467899	4.00061e-08	-0.0243677	0.00436741	2.41918e-08
ApoB_by_ApoA1	rs13702	8	19824492	C	T	0.286378	-0.0839969	0.00359216	9.35905e-121	197	19335025	20291749	956724	-0.0739046	0.00518229	4.31067e-46	-0.0882541	0.00483181	2.06051e-74
ApoB_by_ApoA1	rs141433349	12	123913912	A	G	0.0367837	0.0593243	0.00870657	9.53806e-12	294	122037290	125632252	3594962	0.046972	0.0126217	0.000198156	0.0682326	0.0116628	4.91813e-09
ApoB_by_ApoA1	rs149479444	19	11083650	T	C	0.0113124	0.100953	0.0153932	5.45561e-11	390	10833650	11608966	775316	0.087781	0.0221863	7.61024e-05	0.108386	0.0207226	1.69559e-07
ApoB_by_ApoA1	rs150799387	8	19766707	A	G	0.0174633	0.144968	0.0123913	1.31914e-31	197	19335025	20291749	956724	0.115948	0.0180334	1.28589e-10	0.158988	0.0165433	7.38513e-22
ApoB_by_ApoA1	rs157580	19	45395266	G	A	0.392759	-0.0867347	0.00330793	2.91443e-151	397	43932396	46686564	2754168	-0.0723319	0.00477393	8.61612e-52	-0.0951452	0.00444793	2.71985e-101
ApoB_by_ApoA1	rs17205170	6	32602483	T	G	0.181511	0.0482628	0.00420402	1.69858e-30	150	28427045	33298606	4871561	0.0388857	0.0060733	1.53387e-10	0.0556092	0.00564763	7.26819e-23
ApoB_by_ApoA1	rs17331151	3	52844534	T	C	0.113396	-0.0335745	0.00511179	5.11064e-11	83	52049521	53097544	1048023	-0.0349878	0.00735067	1.94089e-06	-0.0330209	0.00689499	1.67757e-06
ApoB_by_ApoA1	rs1779824	1	182171433	T	C	0.331892	0.0272395	0.00344961	2.8861e-15	34	181869516	182630557	761041	0.0273958	0.00497314	3.62396e-08	0.0251482	0.00464273	6.08575e-08
ApoB_by_ApoA1	rs1800480	2	21266932	C	G	0.012339	-0.148247	0.0147239	7.72259e-24	45	20118519	21760295	1641776	-0.13367	0.0213623	3.93481e-10	-0.157551	0.0197073	1.31417e-15
ApoB_by_ApoA1	rs186808413	11	117042408	T	C	0.010826	-0.163449	0.0156948	2.1689e-25	272	116141666	117517884	1376218	-0.189855	0.0226828	5.84476e-17	-0.133279	0.0210772	2.56961e-10
ApoB_by_ApoA1	rs202207736	11	116933363	GA	G	0.0627147	-0.0717659	0.00672273	1.3546e-26	272	116141666	117517884	1376218	-0.058665	0.00971623	1.56821e-09	-0.0797139	0.00902783	1.06491e-18
ApoB_by_ApoA1	rs2070895	15	58723939	A	G	0.218599	-0.0302094	0.00393416	1.61435e-14	326	57949389	59308720	1359331	-0.0220739	0.00567173	9.95283e-05	-0.035819	0.0052945	1.33732e-11
ApoB_by_ApoA1	rs2156552	18	47181668	A	T	0.177422	0.0536793	0.0042411	1.06004e-36	380	46627108	47493912	866804	0.0513436	0.00612298	5.12869e-17	0.0547111	0.00570048	8.35761e-22
ApoB_by_ApoA1	rs217358	7	44622286	A	G	0.44256	-0.0247007	0.00327641	4.75814e-14	176	43923815	44933543	1009728	-0.0229028	0.00472343	1.24438e-06	-0.0259968	0.00440995	3.75816e-09
ApoB_by_ApoA1	rs2186037	6	127455029	A	G	0.47974	-0.0232057	0.0032526	9.74816e-13	160	126416825	127773602	1356777	-0.00830026	0.00468911	0.0767117	-0.0354309	0.00437717	5.81463e-16
ApoB_by_ApoA1	rs2245019	8	116622906	C	A	0.438783	0.0313314	0.00330726	2.73604e-21	206	116369034	117254010	884976	0.0207641	0.00476446	1.31329e-05	0.0385795	0.00445397	4.71109e-18
ApoB_by_ApoA1	rs2292318	16	67985706	T	C	0.121294	-0.035454	0.00496636	9.44548e-13	343	67256247	68631978	1375731	-0.0279731	0.00713163	8.77374e-05	-0.0398401	0.00670718	2.86078e-09
ApoB_by_ApoA1	rs235314	21	46271452	C	T	0.468463	-0.0212969	0.00325501	6.05226e-11	418	45465814	46521452	1055638	-0.0196838	0.00468856	2.69228e-05	-0.0213598	0.00438409	1.10579e-06
ApoB_by_ApoA1	rs2517671	6	29937977	G	A	0.419909	0.0215167	0.00328325	5.63583e-11	150	28427045	33298606	4871561	0.0268824	0.00473175	1.34111e-08	0.0168495	0.00441996	0.000137846
ApoB_by_ApoA1	rs267738	1	150940625	G	T	0.221374	-0.034581	0.00390484	8.36734e-19	26	150425007	151204671	779664	-0.0361436	0.00565667	1.67198e-10	-0.0309194	0.00523358	3.47625e-09
ApoB_by_ApoA1	rs268	8	19813529	G	A	0.0183225	0.162811	0.0120941	2.73123e-41	197	19335025	20291749	956724	0.128386	0.0172956	1.15454e-13	0.183319	0.0163935	5.17311e-29
ApoB_by_ApoA1	rs28742908	8	19956346	A	C	0.393929	-0.0222322	0.00332465	2.28297e-11	197	19335025	20291749	956724	-0.0245639	0.00478376	2.82974e-07	-0.0202182	0.004482	6.46022e-06
ApoB_by_ApoA1	rs2954021	8	126482077	A	G	0.493696	0.0460951	0.00324813	1.09506e-45	209	126198845	126894364	695519	0.0346802	0.00468021	1.27439e-13	0.0538095	0.00437353	9.18599e-35
ApoB_by_ApoA1	rs312030	2	21462743	T	C	0.0752588	-0.0616344	0.00616851	1.67801e-23	45	20118519	21760295	1641776	-0.0609416	0.00887949	6.77874e-12	-0.057331	0.00831257	5.3462e-12
ApoB_by_ApoA1	rs3178166	19	45594170	G	A	0.493789	-0.0298274	0.00324583	3.9866e-20	397	43932396	46686564	2754168	-0.0225696	0.00468391	1.44848e-06	-0.0339271	0.00436474	7.73711e-15
ApoB_by_ApoA1	rs34554139	19	11230214	C	T	0.452017	0.0336464	0.00327519	9.45579e-25	390	10833650	11608966	775316	0.0255994	0.00473352	6.38615e-08	0.0386108	0.00439821	1.67808e-18
ApoB_by_ApoA1	rs34931250	17	66879927	T	C	0.0617239	0.0566117	0.00674884	4.96292e-17	370	65582390	67526383	1943993	0.0590498	0.00972938	1.29047e-09	0.0516686	0.0090828	1.28423e-08
ApoB_by_ApoA1	rs35081008	19	58662235	T	C	0.14628	-0.0341674	0.00462228	1.45353e-13	403	58412235	58912235	500000	-0.0359318	0.00665004	6.56168e-08	-0.0308378	0.00623222	7.50545e-07
ApoB_by_ApoA1	rs35608584	12	125382252	A	G	0.120854	-0.0375829	0.00504735	9.65835e-14	294	122037290	125632252	3594962	-0.029703	0.00728163	4.52383e-05	-0.0418847	0.00678955	6.89938e-10
ApoB_by_ApoA1	rs35879051	11	47275882	G	C	0.303909	-0.0239446	0.00352569	1.11318e-11	261	46452160	48148535	1696375	-0.0260791	0.00508785	2.96963e-07	-0.0207518	0.00474099	1.20388e-05
ApoB_by_ApoA1	rs3764261	16	56993324	A	C	0.325054	-0.152587	0.0034473	0	342	56113528	57568518	1454990	-0.134403	0.00498392	1.59764e-159	-0.160868	0.00462872	4.22962e-263
ApoB_by_ApoA1	rs3859113	16	56699967	C	T	0.0649296	-0.0437973	0.00660171	3.27078e-11	342	56113528	57568518	1454990	-0.0240365	0.00952711	0.0116388	-0.0599636	0.00887671	1.43447e-11
ApoB_by_ApoA1	rs3996350	7	130427057	C	G	0.495082	-0.0236296	0.00329544	7.50739e-13	189	130174212	130835492	661280	-0.0059348	0.00476018	0.212489	-0.0377438	0.00442714	1.542e-17
ApoB_by_ApoA1	rs4299376	2	44072576	G	T	0.322209	0.0406761	0.00347571	1.26207e-31	47	43205847	44349433	1143586	0.0334333	0.00501995	2.75249e-11	0.0453449	0.00467028	2.81578e-22
ApoB_by_ApoA1	rs472495	1	55521313	G	T	0.348973	-0.0405179	0.00340838	1.40841e-32	11	54617174	55922193	1305019	-0.0381997	0.00492031	8.33947e-15	-0.0400479	0.00458182	2.35312e-18
ApoB_by_ApoA1	rs4803783	19	45470458	G	C	0.322845	-0.0236021	0.00347384	1.09209e-11	397	43932396	46686564	2754168	-0.0309511	0.00500543	6.29652e-10	-0.016135	0.00467736	0.000561672
ApoB_by_ApoA1	rs550057	9	136146597	T	C	0.257421	0.0355766	0.00370702	8.31908e-22	225	135610412	136405000	794588	0.038583	0.0053441	5.25075e-13	0.0317867	0.00498916	1.88424e-10
ApoB_by_ApoA1	rs55831924	8	145031968	T	C	0.358147	0.0224284	0.00342724	5.99828e-11	212	144763893	145281968	518075	0.0229643	0.00495079	3.51442e-06	0.0211	0.0046048	4.60731e-06
ApoB_by_ApoA1	rs55862049	1	55488776	C	A	0.147214	0.0338975	0.00459877	1.70071e-13	11	54617174	55922193	1305019	0.0325831	0.00665535	9.80939e-07	0.03374	0.00616907	4.53061e-08
ApoB_by_ApoA1	rs56267346	19	41353338	G	A	0.159429	-0.0413445	0.00445136	1.58706e-20	396	41091229	41603338	512109	-0.0348346	0.00640268	5.32362e-08	-0.044763	0.00600294	8.93294e-14
ApoB_by_ApoA1	rs58542926	19	19379549	T	C	0.0760295	-0.0749966	0.00613242	2.22781e-34	393	19120340	19976022	855682	-0.11659	0.0088417	1.14689e-39	-0.0344795	0.00825094	2.9323e-05
ApoB_by_ApoA1	rs5880	16	57015091	C	G	0.0560054	0.181116	0.00702959	3.92944e-146	342	56113528	57568518	1454990	0.160111	0.0102297	3.84564e-55	0.188954	0.00938598	5.86059e-90
ApoB_by_ApoA1	rs6018652	20	46340974	G	A	0.207326	0.0260905	0.00402005	8.59886e-11	413	46090596	46780881	690285	0.0310625	0.00578521	7.92444e-08	0.0219586	0.00541891	5.07736e-05
ApoB_by_ApoA1	rs61941677	12	125325010	G	C	0.121476	0.0422211	0.00507825	9.30739e-17	294	122037290	125632252	3594962	0.0375817	0.00730257	2.66163e-07	0.0437212	0.0068497	1.74512e-10
ApoB_by_ApoA1	rs6459450	6	16124560	C	T	0.30319	-0.0279131	0.00354576	3.50181e-15	146	15874560	16376934	502374	-0.0162394	0.00511605	0.00150301	-0.0379568	0.00476825	1.73357e-15
ApoB_by_ApoA1	rs6504872	17	45438952	T	C	0.495206	0.0266432	0.00325429	2.69227e-16	366	45188952	46459146	1270194	0.0179786	0.00470169	0.000131474	0.0337375	0.00437163	1.19822e-14
ApoB_by_ApoA1	rs6511720	19	11202306	T	G	0.119423	-0.156313	0.00498906	6.2446e-215	390	10833650	11608966	775316	-0.141619	0.00720901	9.80469e-86	-0.159491	0.00670218	7.91426e-125
ApoB_by_ApoA1	rs66462329	8	19912060	A	G	0.283985	-0.0443294	0.00360369	9.2146e-35	197	19335025	20291749	956724	-0.0359121	0.00518642	4.41255e-12	-0.0493793	0.00485751	2.90234e-24
ApoB_by_ApoA1	rs681343	19	49206462	C	T	0.492967	-0.0209981	0.003245	9.76535e-11	398	48956108	49655670	699562	-0.0200216	0.00468596	1.93334e-05	-0.0215162	0.00436101	8.07899e-07
ApoB_by_ApoA1	rs686030	9	15304782	C	A	0.140896	0.0331052	0.00467135	1.37654e-12	216	15005361	15556292	550931	0.0279221	0.00673465	3.38605e-05	0.0360459	0.00628662	9.85155e-09
ApoB_by_ApoA1	rs6874202	5	156391628	T	C	0.363392	-0.0346015	0.00337075	1.02624e-24	141	155617109	156730648	1113539	-0.0315674	0.00486782	8.92493e-11	-0.0356967	0.00452983	3.29621e-15
ApoB_by_ApoA1	rs6940837	6	42924969	A	G	0.461229	0.029732	0.00326477	8.55299e-20	152	42667063	44056609	1389546	0.0302853	0.00471224	1.30858e-10	0.0276819	0.00438926	2.8617e-10
ApoB_by_ApoA1	rs7140110	13	114544024	C	T	0.296887	0.0269055	0.00356197	4.25444e-14	305	114294024	114883822	589798	0.0190866	0.00514123	0.000205386	0.0319934	0.00478926	2.39767e-11
ApoB_by_ApoA1	rs7254257	19	46205886	A	G	0.0403519	-0.0585046	0.00826621	1.47218e-12	397	43932396	46686564	2754168	-0.0416873	0.0119094	0.000464824	-0.0664246	0.0111314	2.41949e-09
ApoB_by_ApoA1	rs72654473	19	45414399	A	C	0.108611	-0.281315	0.00517803	0	397	43932396	46686564	2754168	-0.24924	0.00749321	4.30487e-241	-0.296522	0.00694676	0
ApoB_by_ApoA1	rs72658867	19	11231203	A	G	0.0122905	-0.247729	0.0147181	1.59387e-63	390	10833650	11608966	775316	-0.237046	0.0212639	7.67107e-29	-0.244639	0.0197723	3.88827e-35
ApoB_by_ApoA1	rs72823020	10	115797947	A	T	0.129699	-0.0334611	0.00484264	4.87287e-12	246	115536233	116071878	535645	-0.0327421	0.00701717	3.07584e-06	-0.0322817	0.00648881	6.53624e-07
ApoB_by_ApoA1	rs72836561	17	41926126	T	C	0.0318036	0.0917445	0.00926114	3.95545e-23	364	41559207	42421206	861999	0.0847463	0.013376	2.37405e-10	0.090973	0.0124445	2.68507e-13
ApoB_by_ApoA1	rs74023630	16	57031777	A	G	0.114333	0.0366181	0.00518331	1.6162e-12	342	56113528	57568518	1454990	0.0364971	0.00748127	1.07106e-06	0.036212	0.00696787	2.02932e-07
ApoB_by_ApoA1	rs740516	17	67082962	G	C	0.148709	-0.0384676	0.00458056	4.57249e-17	370	65582390	67526383	1943993	-0.0441059	0.00660162	2.38601e-11	-0.0321608	0.00616668	1.83925e-07
ApoB_by_ApoA1	rs7421841	2	62880765	G	A	0.310107	-0.0227612	0.00351529	9.51095e-11	51	62630765	63240637	609872	-0.0167975	0.00507517	0.000934208	-0.0268651	0.00472513	1.30731e-08
ApoB_by_ApoA1	rs74747585	19	45039971	C	T	0.0226462	-0.113249	0.0109512	4.65544e-25	397	43932396	46686564	2754168	-0.104177	0.0158954	5.63579e-11	-0.113782	0.0146533	8.24468e-15
ApoB_by_ApoA1	rs75161053	19	45048858	A	G	0.0484325	0.050509	0.00755607	2.32249e-11	397	43932396	46686564	2754168	0.043786	0.0108895	5.80167e-05	0.0525757	0.0101725	2.36529e-07
ApoB_by_ApoA1	rs757375304	16	56629753	CAA	C	0.0841286	-0.0442426	0.00595681	1.11379e-13	342	56113528	57568518	1454990	-0.0380089	0.0086087	1.01051e-05	-0.0473547	0.00799854	3.22191e-09
ApoB_by_ApoA1	rs77542162	17	67081278	G	A	0.0232956	0.13958	0.0107557	1.71111e-38	370	65582390	67526383	1943993	0.134612	0.0156805	9.25782e-18	0.137643	0.0143386	8.21128e-22
ApoB_by_ApoA1	rs77673991	2	44077323	T	C	0.0166801	-0.0826672	0.012704	7.67713e-11	47	43205847	44349433	1143586	-0.0879444	0.0184598	1.89992e-06	-0.0736804	0.0169829	1.43598e-05
ApoB_by_ApoA1	rs7787020	7	21592949	A	G	0.240935	0.0312348	0.00382041	2.95797e-16	172	21246397	21857283	610886	0.0206045	0.00551837	0.000188734	0.0382576	0.00513318	9.19694e-14
ApoB_by_ApoA1	rs77960347	18	47109955	G	A	0.0137524	-0.131996	0.0139296	2.67319e-21	380	46627108	47493912	866804	-0.153423	0.0200338	1.90477e-14	-0.101003	0.0187866	7.618e-08
ApoB_by_ApoA1	rs7817574	8	144302570	C	T	0.185296	-0.0314424	0.00417152	4.8157e-14	211	144006945	144556379	549434	-0.0235766	0.00600665	8.67658e-05	-0.0360648	0.00562031	1.39719e-10
ApoB_by_ApoA1	rs79220007	6	26098474	C	T	0.0775882	-0.0466168	0.00605687	1.40506e-14	149	25183134	26819184	1636050	-0.0476486	0.0087585	5.3342e-08	-0.0441668	0.00813015	5.57068e-08
ApoB_by_ApoA1	rs796677417	15	58673449	G	GA	0.357174	-0.0302573	0.00340424	6.26814e-19	326	57949389	59308720	1359331	-0.0343886	0.00490316	2.34022e-12	-0.0263505	0.00458513	9.11309e-09
ApoB_by_ApoA1	rs79701229	19	45384931	A	G	0.0132079	0.152282	0.014227	9.94996e-27	397	43932396	46686564	2754168	0.123794	0.0204556	1.4377e-09	0.172107	0.0191926	3.0869e-19
ApoB_by_ApoA1	rs838876	12	125259888	A	G	0.313064	-0.0270187	0.00355854	3.14964e-14	294	122037290	125632252	3594962	-0.0245799	0.00512123	1.59241e-06	-0.0281964	0.00479722	4.17462e-09
ApoB_by_ApoA1	rs856534	10	94810665	A	G	0.385343	-0.0257925	0.00333784	1.10383e-14	239	94290286	95572137	1281851	-0.0179553	0.00481088	0.000189913	-0.0325327	0.00449306	4.497e-13
ApoB_by_ApoA1	rs9295128	6	160751531	T	G	0.0160958	-0.0988986	0.0129572	2.30896e-14	166	159856463	161935583	2079120	-0.128041	0.0188122	1.00809e-11	-0.0752049	0.0173334	1.43441e-05
ApoB_by_ApoA1	rs952275	2	21221399	T	G	0.475579	-0.0891835	0.00325678	8.9802e-165	45	20118519	21760295	1641776	-0.0767502	0.0047045	9.58243e-60	-0.0968956	0.00437564	2.14643e-108
ApoB_by_ApoA1	rs964184	11	116648917	G	C	0.131692	0.0848814	0.00479465	4.49807e-70	272	116141666	117517884	1376218	0.046317	0.00692354	2.24836e-11	0.113163	0.00644246	5.76307e-69
ApoB_by_ApoA1	rs9973305	19	45215884	T	C	0.13481	-0.0528067	0.00479145	3.08645e-28	397	43932396	46686564	2754168	-0.0473344	0.00687336	5.75068e-12	-0.0560179	0.00647622	5.23408e-18
Clinical_LDL_C	1:25827633_CT_C	1	25827633	C	CT	0.449703	-0.0252603	0.00330366	2.08098e-14	5	25041697	26110915	1069218	-0.0243938	0.00498754	1.00537e-06	-0.0247636	0.00434022	1.16265e-08
Clinical_LDL_C	1:55493843_CG_C	1	55493843	CG	C	0.257798	0.0287895	0.00373891	1.36749e-14	11	54617174	55922193	1305019	0.0298692	0.00565168	1.25995e-07	0.0266779	0.00490641	5.42038e-08
Clinical_LDL_C	16:72078989_TG_T	16	72078989	T	TG	0.177275	0.0471188	0.00428527	4.09702e-28	345	71073027	73311365	2238338	0.0452071	0.00647496	2.9343e-12	0.0491716	0.00562622	2.37224e-18
Clinical_LDL_C	19:45025466_CTTGT_C	19	45025466	C	CTTGT	0.0241661	-0.107937	0.0105645	1.68879e-24	397	43932396	46686564	2754168	-0.0934043	0.015967	4.9379e-09	-0.114286	0.0138652	1.70501e-16
Clinical_LDL_C	19:45388584_TTTAA_T	19	45388584	T	TTTAA	0.014102	0.17019	0.0139537	3.33521e-34	397	43932396	46686564	2754168	0.161528	0.021104	1.97013e-14	0.173431	0.018305	2.73553e-21
Clinical_LDL_C	8:145030900_TC_T	8	145030900	T	TC	0.358646	0.0227803	0.00342485	2.90991e-11	212	144763893	145281968	518075	0.0158741	0.00517708	0.00216845	0.0278796	0.00449461	5.56558e-10
Clinical_LDL_C	9:136138765_GCGCCCACCACTA_G	9	136138765	G	GCGCCCACCACTA	0.183154	0.0596118	0.00419501	8.36654e-46	225	135610412	136405000	794588	0.0603968	0.00632147	1.27543e-21	0.0583523	0.00552025	4.20999e-26
Clinical_LDL_C	rs10260606	7	44584551	C	G	0.182063	0.027686	0.00418869	3.86134e-11	176	43923815	44933543	1009728	0.0207578	0.00633132	0.00104367	0.0336141	0.00549683	9.67974e-10
Clinical_LDL_C	rs111704071	19	45806797	A	G	0.0218724	-0.0792591	0.011145	1.15094e-12	397	43932396	46686564	2754168	-0.0913312	0.016853	5.99913e-08	-0.0680325	0.0146203	3.27101e-06
Clinical_LDL_C	rs112659572	19	45301179	GC	G	0.137771	-0.0653513	0.00477161	1.12785e-42	397	43932396	46686564	2754168	-0.0510708	0.00718991	1.22909e-12	-0.0730952	0.00627893	2.6622e-31
Clinical_LDL_C	rs114383657	6	32595636	G	T	0.125124	0.0458271	0.00499991	4.97709e-20	150	28427045	33298606	4871561	0.035778	0.00756558	2.2594e-06	0.0553337	0.00655403	3.14273e-17
Clinical_LDL_C	rs115018790	5	52088271	A	G	0.0413072	-0.0644901	0.00814588	2.44811e-15	128	51838271	52345024	506753	-0.055491	0.0123046	6.49844e-06	-0.0679857	0.0106965	2.08136e-10
Clinical_LDL_C	rs11591147	1	55505647	T	G	0.0173732	-0.337417	0.0123672	1.39182e-163	11	54617174	55922193	1305019	-0.330917	0.01854	3.9402e-71	-0.330117	0.0163493	1.75227e-90
Clinical_LDL_C	rs11667752	19	45792376	A	G	0.0363671	0.0575065	0.00872609	4.40468e-11	397	43932396	46686564	2754168	0.0676078	0.0131622	2.80465e-07	0.0462792	0.0114712	5.47847e-05
Clinical_LDL_C	rs117113213	20	39165692	A	G	0.0316315	0.0918457	0.00927032	3.91244e-23	411	38892516	40142035	1249519	0.0977887	0.0140595	3.54199e-12	0.0810699	0.0121303	2.3491e-11
Clinical_LDL_C	rs12208357	6	160543148	T	C	0.0687436	0.0604069	0.00640818	4.28422e-21	166	159856463	161935583	2079120	0.0456586	0.00970099	2.52278e-06	0.0699964	0.00839826	7.86987e-17
Clinical_LDL_C	rs1260326	2	27730940	T	C	0.392403	0.0252491	0.00331833	2.77517e-14	46	27109887	28651945	1542058	0.013604	0.00501174	0.00664023	0.0339152	0.00435754	7.14308e-15
Clinical_LDL_C	rs12740374	1	109817590	T	G	0.221305	-0.118149	0.00389038	4.25929e-202	20	109567192	110068530	501338	-0.12702	0.00585855	5.79024e-104	-0.104321	0.00512297	5.3992e-92
Clinical_LDL_C	rs146275714	19	45365447	A	G	0.0157046	0.162459	0.0131427	4.37955e-35	397	43932396	46686564	2754168	0.128396	0.0197122	7.38195e-11	0.181098	0.0173656	1.89243e-25
Clinical_LDL_C	rs146920296	19	45167544	C	T	0.0212154	-0.127916	0.011278	8.30307e-30	397	43932396	46686564	2754168	-0.129199	0.0169628	2.63025e-14	-0.124499	0.0148636	5.54108e-17
Clinical_LDL_C	rs147985405	19	11197750	GA	G	0.118507	-0.166087	0.00499453	8.99495e-242	390	10833650	11608966	775316	-0.147002	0.0075561	3.98979e-84	-0.174543	0.00655014	6.66256e-156
Clinical_LDL_C	rs151142848	19	44182396	C	T	0.0176738	-0.0809583	0.0123419	5.40713e-11	397	43932396	46686564	2754168	-0.067366	0.0186069	0.00029421	-0.08993	0.0162321	3.02784e-08
Clinical_LDL_C	rs1661169	19	45049494	T	C	0.155744	-0.030894	0.00450474	6.99947e-12	397	43932396	46686564	2754168	-0.02418	0.00681263	0.000386469	-0.0341876	0.00590956	7.26713e-09
Clinical_LDL_C	rs174564	11	61588305	G	A	0.350424	-0.0602151	0.00339626	2.81313e-70	264	60468792	62466262	1997470	-0.0571908	0.00511885	5.80948e-29	-0.0620386	0.00446804	8.56986e-44
Clinical_LDL_C	rs17476364	10	71094504	C	T	0.109531	-0.0341828	0.00518667	4.39452e-11	236	70843392	71344504	501112	-0.037588	0.00781343	1.5066e-06	-0.0294329	0.00682684	1.62416e-05
Clinical_LDL_C	rs1800961	20	43042364	T	C	0.0312512	-0.0632526	0.00930519	1.06713e-11	412	42792364	45042560	2250196	-0.053721	0.0139664	0.000119932	-0.0746036	0.0122868	1.26888e-09
Clinical_LDL_C	rs2352985	19	46018826	A	G	0.412491	0.0252259	0.00331825	2.92532e-14	397	43932396	46686564	2754168	0.0226127	0.00500182	6.16606e-06	0.0282458	0.00436448	9.73227e-11
Clinical_LDL_C	rs2376583	17	76402105	T	A	0.4955	0.0212455	0.00325036	6.31968e-11	372	76140080	76654189	514109	0.0228446	0.00490683	3.23414e-06	0.0190316	0.00427052	8.33972e-06
Clinical_LDL_C	rs2642438	1	220970028	A	G	0.296937	-0.0228298	0.00354053	1.13508e-10	40	220720028	221251142	531114	-0.023027	0.00534627	1.65574e-05	-0.0217396	0.00465046	2.94743e-06
Clinical_LDL_C	rs28786710	19	11228512	A	G	0.452328	0.0291749	0.00325778	3.41278e-19	390	10833650	11608966	775316	0.0241118	0.00492897	1.00069e-06	0.0319097	0.00427179	8.09103e-14
Clinical_LDL_C	rs2954021	8	126482077	A	G	0.493702	0.0331947	0.0032406	1.28613e-24	209	126198845	126894364	695519	0.0222452	0.0048873	5.33029e-06	0.0411618	0.00426095	4.54659e-22
Clinical_LDL_C	rs3178166	19	45594170	G	A	0.493784	-0.0393309	0.00323708	5.89738e-34	397	43932396	46686564	2754168	-0.0264305	0.00489021	6.50566e-08	-0.0479925	0.00424999	1.49036e-29
Clinical_LDL_C	rs35384424	19	46145661	T	C	0.0397495	-0.0806291	0.00834652	4.50284e-22	397	43932396	46686564	2754168	-0.073484	0.0126793	6.83145e-09	-0.0808786	0.0109063	1.21903e-13
Clinical_LDL_C	rs3846662	5	74651084	G	A	0.422579	0.0559059	0.00327529	2.82567e-65	133	74318235	75253678	935443	0.0457087	0.00493589	2.07926e-20	0.0640086	0.00430918	7.39409e-50
Clinical_LDL_C	rs4299376	2	44072576	G	T	0.322207	0.0424196	0.00346713	2.08769e-34	47	43205847	44349433	1143586	0.028714	0.00524152	4.3091e-08	0.0530868	0.00454905	1.90368e-31
Clinical_LDL_C	rs472495	1	55521313	G	T	0.348974	-0.0449222	0.0033996	7.58778e-40	11	54617174	55922193	1305019	-0.0414998	0.00513799	6.71812e-16	-0.0459383	0.00446173	7.55004e-25
Clinical_LDL_C	rs4836022	5	122894428	C	T	0.4567	-0.0255009	0.00325755	4.97247e-15	137	122598876	123169053	570177	-0.0173962	0.0049229	0.000409958	-0.029825	0.00427553	3.06103e-12
Clinical_LDL_C	rs4841132	8	9183596	A	G	0.0921468	-0.0512467	0.0056133	6.94567e-20	193	8884563	9576959	692396	-0.0549145	0.00851232	1.11557e-10	-0.0441395	0.00734619	1.87896e-09
Clinical_LDL_C	rs484195	19	45421877	A	G	0.380233	-0.0645727	0.00340974	6.65682e-80	397	43932396	46686564	2754168	-0.0460218	0.00514067	3.54386e-19	-0.0778969	0.00448424	1.72368e-67
Clinical_LDL_C	rs4860948	4	69340991	A	T	0.2476	0.0247273	0.00375663	4.64338e-11	108	69077932	69846404	768472	0.0363895	0.00567646	1.45683e-10	0.0139902	0.00493114	0.00455338
Clinical_LDL_C	rs515135	2	21286057	T	C	0.179426	-0.103635	0.00421131	1.64885e-133	45	20118519	21760295	1641776	-0.107181	0.00634591	6.74276e-64	-0.0991063	0.00554151	2.0109e-71
Clinical_LDL_C	rs5157	19	45447161	C	T	0.499489	-0.0307617	0.00329361	9.75238e-21	397	43932396	46686564	2754168				-0.0275348	0.00432373	1.91982e-10
Clinical_LDL_C	rs520354	2	21259612	G	A	0.466475	-0.0366857	0.00325366	1.77796e-29	45	20118519	21760295	1641776	-0.0246959	0.00492251	5.26061e-07	-0.0461177	0.0042658	3.15918e-27
Clinical_LDL_C	rs556107	1	234853059	C	T	0.477616	-0.0328346	0.0032617	7.86064e-24	42	234592856	235108597	515741	-0.027341	0.00492522	2.84497e-08	-0.0365807	0.00428422	1.37868e-17
Clinical_LDL_C	rs55714927	17	7080316	T	C	0.192256	-0.0354094	0.00410821	6.79432e-18	354	6330851	7777946	1447095	-0.0373618	0.00618509	1.54126e-09	-0.0330098	0.00541001	1.05386e-09
Clinical_LDL_C	rs56267346	19	41353338	G	A	0.159425	-0.0288675	0.00444108	8.04595e-11	396	41091229	41603338	512109	-0.0272032	0.00668774	4.75377e-05	-0.028795	0.00584753	8.47986e-07
Clinical_LDL_C	rs56325564	17	45766771	A	G	0.482649	0.0330795	0.00328142	6.80988e-24	366	45188952	46459146	1270194	0.0274247	0.00496675	3.36769e-08	0.0375455	0.00430134	2.6133e-18
Clinical_LDL_C	rs5774609	1	63008827	T	TA	0.363828	-0.0243492	0.0034056	8.72587e-13	13	62656034	63791118	1135084	-0.00968777	0.00513149	0.0590421	-0.0358792	0.00448138	1.19482e-15
Clinical_LDL_C	rs58542926	19	19379549	T	C	0.0760247	-0.0894172	0.00611604	2.22148e-48	393	19120340	19976022	855682	-0.120777	0.00923184	4.4976e-39	-0.0575717	0.00803553	7.85119e-13
Clinical_LDL_C	rs6029549	20	39754695	G	C	0.476695	0.0235552	0.00324173	3.70998e-13	411	38892516	40142035	1249519	0.0170286	0.00490153	0.000512738	0.0291526	0.00425291	7.18473e-12
Clinical_LDL_C	rs6065904	20	44534651	A	G	0.214438	0.0323908	0.0039432	2.14665e-16	412	42792364	45042560	2250196	0.0358666	0.00595292	1.69735e-09	0.0270541	0.0051804	1.76974e-07
Clinical_LDL_C	rs62275880	4	3469826	T	A	0.258887	0.0264863	0.00371515	1.01268e-12	105	3193931	3719826	525895	0.0178543	0.00560706	0.00145179	0.0329798	0.00488182	1.42992e-11
Clinical_LDL_C	rs6459450	6	16124560	C	T	0.303188	-0.026418	0.00353729	8.15062e-14	146	15874560	16376934	502374	-0.0185515	0.00534193	0.000515303	-0.0332699	0.00464515	7.98748e-13
Clinical_LDL_C	rs6461563	7	21496397	T	G	0.369667	0.0217129	0.00336668	1.12609e-10	172	21246397	21857283	610886	0.0110014	0.00508515	0.0305099	0.0302595	0.00442119	7.7341e-12
Clinical_LDL_C	rs6709904	2	44080324	G	A	0.111023	-0.0335271	0.00516399	8.46399e-11	47	43205847	44349433	1143586	-0.0334423	0.00780699	1.84058e-05	-0.0316783	0.00677593	2.94158e-06
Clinical_LDL_C	rs6874202	5	156391628	T	C	0.363384	-0.0259109	0.00336266	1.30992e-14	141	155617109	156730648	1113539	-0.0189166	0.00508313	0.000198212	-0.0307997	0.00441257	2.97002e-12
Clinical_LDL_C	rs72658867	19	11231203	A	G	0.0122871	-0.235896	0.0146839	4.90322e-58	390	10833650	11608966	775316	-0.218539	0.0222054	7.64792e-23	-0.241839	0.0192627	3.97893e-36
Clinical_LDL_C	rs740516	17	67082962	G	C	0.1487	-0.0376639	0.00456888	1.68179e-16	370	65582390	67526383	1943993	-0.0440706	0.00689216	1.62082e-10	-0.0311164	0.00600647	2.21745e-07
Clinical_LDL_C	rs7412	19	45412079	T	C	0.0809238	-0.552829	0.00580813	0	397	43932396	46686564	2754168	-0.515566	0.00881608	0	-0.568542	0.00759603	0
Clinical_LDL_C	rs74607435	19	45235700	C	T	0.0513873	-0.0639142	0.00733324	2.91291e-18	397	43932396	46686564	2754168	-0.065701	0.0111293	3.57289e-09	-0.0634057	0.00959026	3.82394e-11
Clinical_LDL_C	rs754615958	1	55650638	AT	A	0.0319433	0.0698022	0.0092146	3.60284e-14	11	54617174	55922193	1305019	0.0699197	0.013961	5.50466e-07	0.0632459	0.0120684	1.60372e-07
Clinical_LDL_C	rs771193934	20	17844518	AGGCATGCTGCCAAGAAT	A	0.342924	0.0234882	0.00342712	7.22244e-12	407	17594492	18094684	500192	0.0276794	0.00518287	9.28986e-08	0.0182674	0.00449591	4.8457e-05
Clinical_LDL_C	rs77241309	19	45349177	C	G	0.105185	0.0532685	0.00527532	5.73553e-24	397	43932396	46686564	2754168	0.0651656	0.00794517	2.39716e-16	0.040989	0.00694466	3.5975e-09
Clinical_LDL_C	rs77542162	17	67081278	G	A	0.0233021	0.124262	0.0107281	5.15814e-31	370	65582390	67526383	1943993	0.115446	0.0163688	1.76676e-12	0.126826	0.0139673	1.10247e-19
Clinical_LDL_C	rs79120103	18	19640350	G	A	0.0297889	-0.0615258	0.0095217	1.03826e-10	376	19340465	19906095	565630	-0.0679425	0.0142568	1.88592e-06	-0.0528164	0.0125996	2.76861e-05
Clinical_LDL_C	rs79220007	6	26098474	C	T	0.0775833	-0.0555537	0.00604189	3.79494e-20	149	25183134	26819184	1636050	-0.0549061	0.00914519	1.93468e-09	-0.0557719	0.00791927	1.89928e-12
Clinical_LDL_C	rs7952602	11	126233669	C	G	0.13391	0.0460098	0.00476147	4.38399e-22	275	125975876	126494955	519079	0.0568056	0.0071864	2.7191e-15	0.0348685	0.00625676	2.51112e-08
Clinical_LDL_C	rs7953257	12	112684221	A	T	0.403896	-0.0248277	0.0033582	1.43985e-13	291	111612575	113130634	1518059	-0.0258292	0.00507684	3.63278e-07	-0.0233849	0.00440634	1.11623e-07
Clinical_LDL_C	rs79701229	19	45384931	A	G	0.013207	0.160422	0.0141928	1.29535e-29	397	43932396	46686564	2754168	0.135013	0.021358	2.60434e-10	0.178969	0.0186978	1.07455e-21
Clinical_LDL_C	rs821840	16	56993886	G	A	0.325077	-0.0255638	0.0034586	1.45921e-13	342	56113528	57568518	1454990	-0.000699393	0.00522918	0.893602	-0.0460485	0.00453691	3.41144e-24
Clinical_LDL_C	rs838146	19	49248052	T	C	0.500581	-0.0240962	0.00325388	1.31309e-13	398	48956108	49655670	699562				-0.0282371	0.00426887	3.74299e-11
Clinical_LDL_C	rs9973286	19	45215711	G	C	0.134195	-0.0597595	0.0047855	9.01389e-36	397	43932396	46686564	2754168	-0.0587687	0.00718372	2.85658e-16	-0.0591475	0.0063181	8.00851e-21
HDL_C	16:56388261_AAGTAATTGC_A	16	56388261	A	AAGTAATTGC	0.209491	0.0268352	0.00401615	2.36651e-11	342	56113528	57568518	1454990	0.0184947	0.00500888	0.000222304	0.029631	0.00520393	1.24471e-08
HDL_C	22:21941164_CTT_C	22	21941164	C	CTT	0.190978	-0.0322359	0.00415611	8.78938e-15	421	21675017	22232892	557875	-0.0353421	0.00518549	9.44872e-12	-0.0237519	0.00538311	1.02382e-05
HDL_C	22:38895521_AAAG_A	22	38895521	A	AAAG	0.29487	-0.0246652	0.00357124	4.97834e-12	425	38322440	39346602	1024162	-0.0148876	0.00446075	0.000845795	-0.0282678	0.00462098	9.55364e-10
HDL_C	4:26050450_AC_A	4	26050450	A	AC	0.163544	-0.0318075	0.00442446	6.5497e-13	107	25781219	26402727	621508	-0.023	0.005531	3.20824e-05	-0.0338856	0.00572067	3.16439e-09
HDL_C	5:55860907_GC_G	5	55860907	G	GC	0.185487	-0.0428394	0.0041823	1.29097e-24	130	55520154	56120395	600241	-0.0357684	0.00522138	7.41459e-12	-0.0417041	0.00541394	1.34007e-14
HDL_C	8:19585025_TA_T	8	19585025	T	TA	0.364472	0.0280332	0.00342073	2.51959e-16	197	19335025	20291749	956724	0.0227043	0.0042775	1.11201e-07	0.0269538	0.00442221	1.09777e-09
HDL_C	rs10049088	3	156797648	T	C	0.386823	0.0217017	0.00335765	1.02644e-10	97	156545408	157047648	502240	0.0197883	0.00419514	2.39773e-06	0.0197782	0.00434377	5.28889e-06
HDL_C	rs10233430	7	1051664	C	T	0.431138	-0.0271268	0.00328973	1.64917e-16	168	779549	1530952	751403	-0.0204276	0.00411046	6.71964e-07	-0.0277468	0.00425556	7.05753e-11
HDL_C	rs10773054	12	124581249	A	T	0.360242	0.0257862	0.00341876	4.62921e-14	294	122037290	125632252	3594962	0.014471	0.00427669	0.000715485	0.0304321	0.00441848	5.71315e-12
HDL_C	rs10793129	11	75459865	A	G	0.0873442	-0.0610316	0.00580661	7.83926e-26	271	75200576	75772773	572197	-0.0580146	0.00724503	1.18488e-15	-0.0517026	0.00752091	6.25639e-12
HDL_C	rs10850001	12	112553032	A	T	0.429117	-0.0224026	0.00334513	2.1326e-11	291	111612575	113130634	1518059	-0.0184413	0.00418217	1.03735e-05	-0.0216892	0.00432452	5.30164e-07
HDL_C	rs1106766	12	57809456	T	C	0.243961	0.0318966	0.00377994	3.23933e-17	285	55716968	58691256	2974288	0.0205631	0.00474187	1.44926e-05	0.0357334	0.00487287	2.26502e-13
HDL_C	rs11075253	16	15148646	A	C	0.29627	0.0271102	0.00356522	2.88257e-14	336	14874327	15883195	1008868	0.023317	0.00446502	1.77261e-07	0.0251076	0.00460274	4.9109e-08
HDL_C	rs112001035	17	66823805	A	G	0.0585371	-0.0541458	0.00699032	9.54391e-15	370	65582390	67526383	1943993	-0.052291	0.00873529	2.15676e-09	-0.0454117	0.00904147	5.10645e-07
HDL_C	rs11216236	11	116889658	T	C	0.0432653	-0.0548114	0.00807786	1.16122e-11	272	116141666	117517884	1376218	-0.0514162	0.0100303	2.96447e-07	-0.0484949	0.0105065	3.92247e-06
HDL_C	rs1125873	9	107721423	T	A	0.489259	0.0218194	0.00330856	4.26915e-11	223	107269327	107993081	723754	0.0206701	0.0041338	5.73621e-07	0.0185352	0.00427942	1.48414e-05
HDL_C	rs112771035	11	126225876	G	C	0.071172	-0.0435547	0.00631217	5.21187e-12	275	125975876	126494955	519079	-0.034987	0.00787381	8.86301e-06	-0.0441255	0.00817715	6.82191e-08
HDL_C	rs115245297	6	34244132	C	T	0.0459905	-0.0685765	0.00777298	1.12933e-18	151	33917701	35776811	1859110	-0.0507938	0.00977992	2.06628e-07	-0.0711832	0.00999605	1.07754e-12
HDL_C	rs11670119	19	8466792	A	G	0.29606	-0.0288826	0.00357123	6.12167e-16	389	7718168	8718337	1000169	-0.0306832	0.00447383	7.01012e-12	-0.0221592	0.00460939	1.53122e-06
HDL_C	rs116843064	19	8429323	A	G	0.0194068	0.221972	0.0117681	2.76087e-79	389	7718168	8718337	1000169	0.221605	0.0144972	1.10561e-52	0.180694	0.0154154	1.03417e-31
HDL_C	rs1177562	11	118949331	T	C	0.410969	-0.0219948	0.00330866	2.9861e-11	273	118685420	119310963	625543	-0.0151468	0.00412866	0.000243938	-0.0238926	0.00428499	2.46901e-08
HDL_C	rs11789603	9	107647019	T	C	0.10786	0.0537001	0.00524492	1.35267e-24	223	107269327	107993081	723754	0.0448563	0.00652887	6.44225e-12	0.0513595	0.00680717	4.56374e-14
HDL_C	rs11967262	6	43760327	G	C	0.486873	-0.0283034	0.0032594	3.86294e-18	152	42667063	44056609	1389546	-0.0211046	0.00406481	2.08469e-07	-0.029046	0.00422351	6.13905e-12
HDL_C	rs1215112	9	15303583	G	A	0.137233	-0.0541855	0.00473478	2.57417e-30	216	15005361	15556292	550931	-0.0399134	0.00590839	1.43354e-11	-0.0570731	0.00613154	1.32622e-20
HDL_C	rs12230272	12	125083696	G	A	0.209288	-0.0314464	0.00404027	7.10596e-15	294	122037290	125632252	3594962	-0.0280975	0.00503348	2.38321e-08	-0.0292876	0.00523987	2.28493e-08
HDL_C	rs13107325	4	103188709	T	C	0.0746424	-0.0755757	0.00619223	3.01359e-34	115	102862470	103448082	585612	-0.0721223	0.00769927	7.60072e-21	-0.0648538	0.0080444	7.58728e-16
HDL_C	rs13389219	2	165528876	T	C	0.39392	0.02835	0.00332904	1.66416e-17	61	165161794	165802706	640912	0.0185555	0.00415812	8.11185e-06	0.0320048	0.0043076	1.09572e-13
HDL_C	rs138696161	16	56945988	A	G	0.0147207	-0.103322	0.013554	2.49068e-14	342	56113528	57568518	1454990	-0.087591	0.0169392	2.33486e-07	-0.097998	0.01753	2.27275e-08
HDL_C	rs147278638	10	45958082	GT	G	0.239823	0.0288524	0.00381472	3.94298e-14	233	45707247	46346500	639253	0.0221254	0.00476725	3.47019e-06	0.0290011	0.00493403	4.17094e-09
HDL_C	rs148233867	6	32347792	C	A	0.0203085	-0.0934858	0.0115458	5.66837e-16	150	28427045	33298606	4871561	-0.0751757	0.014671	2.99575e-07	-0.0906983	0.0147267	7.35884e-10
HDL_C	rs148383135	8	19738408	A	G	0.0118668	0.12533	0.0150756	9.35727e-17	197	19335025	20291749	956724	0.115436	0.0190206	1.29226e-09	0.109293	0.019341	1.60079e-08
HDL_C	rs148970147	16	56690085	T	A	0.0122083	-0.12006	0.0148644	6.67698e-16	342	56113528	57568518	1454990	-0.108904	0.0185801	4.60822e-09	-0.10734	0.0192213	2.35067e-08
HDL_C	rs15285	8	19824667	T	C	0.285008	0.122078	0.00359736	1.14001e-251	197	19335025	20291749	956724	0.110172	0.00448955	1.56083e-132	0.109782	0.00465814	1.76786e-122
HDL_C	rs1651670	16	57071335	G	A	0.206347	0.0337698	0.00405164	7.81135e-17	342	56113528	57568518	1454990	0.0324604	0.00505872	1.39956e-10	0.0283487	0.00524427	6.47225e-08
HDL_C	rs1689801	1	182165484	A	G	0.333462	-0.0309979	0.00345051	2.64436e-19	34	181869516	182630557	761041	-0.0253859	0.00430733	3.79123e-09	-0.0300505	0.00446734	1.7445e-11
HDL_C	rs174566	11	61592362	G	A	0.351231	-0.0688055	0.00340929	1.76295e-90	264	60468792	62466262	1997470	-0.0594276	0.00424851	2.06253e-44	-0.0643956	0.00442051	5.05841e-48
HDL_C	rs17699030	19	11330942	G	A	0.0334106	-0.0973698	0.00903344	4.41312e-27	390	10833650	11608966	775316	-0.0906163	0.0112514	8.12625e-16	-0.085588	0.0117179	2.81315e-13
HDL_C	rs1800961	20	43042364	T	C	0.0312558	-0.137271	0.00934168	7.43927e-49	412	42792364	45042560	2250196	-0.107564	0.0115961	1.80042e-20	-0.138651	0.012154	3.98509e-30
HDL_C	rs186808413	11	117042408	T	C	0.0108243	0.25615	0.0157193	1.17032e-59	272	116141666	117517884	1376218	0.249177	0.0196585	8.7342e-37	0.215589	0.0203179	2.74145e-26
HDL_C	rs188350327	8	19769270	A	T	0.0175545	-0.198932	0.0123829	4.89579e-58	197	19335025	20291749	956724	-0.155644	0.0155927	1.88348e-23	-0.199115	0.0159128	6.74491e-36
HDL_C	rs190543502	15	43757184	C	T	0.0229814	-0.0820623	0.0108647	4.26967e-14	323	43427975	44679868	1251893	-0.051349	0.0134935	0.000141633	-0.0938803	0.014129	3.05777e-11
HDL_C	rs1917368	7	17911752	T	G	0.39466	-0.0254864	0.0033335	2.09053e-14	171	17034577	18228828	1194251	-0.0281011	0.00416158	1.4622e-11	-0.0190159	0.00431526	1.05084e-05
HDL_C	rs1973688	15	58582540	T	C	0.279287	-0.0390073	0.00364544	1.03276e-26	326	57949389	59308720	1359331	-0.0331186	0.00456866	4.23024e-13	-0.0374866	0.00470344	1.60294e-15
HDL_C	rs202207736	11	116933363	GA	G	0.0627174	0.0937809	0.00673394	4.59196e-44	272	116141666	117517884	1376218	0.0756861	0.00842665	2.71602e-19	0.0917107	0.0086999	5.73063e-26
HDL_C	rs2068888	10	94839642	A	G	0.446922	0.021203	0.00326915	8.84944e-11	239	94290286	95572137	1281851	0.0196634	0.00407915	1.43468e-06	0.0187365	0.00423395	9.64148e-06
HDL_C	rs2070895	15	58723939	A	G	0.218567	0.129268	0.00393141	1.92618e-236	326	57949389	59308720	1359331	0.109835	0.00490584	1.0397e-110	0.122336	0.00509128	3.18002e-127
HDL_C	rs2156552	18	47181668	A	T	0.177427	-0.0911001	0.00424582	5.26364e-102	380	46627108	47493912	866804	-0.0754733	0.00530655	7.45095e-46	-0.0888744	0.00549071	7.46594e-59
HDL_C	rs2292318	16	67985706	T	C	0.121291	0.0426297	0.00497499	1.05325e-17	343	67256247	68631978	1375731	0.0307046	0.00618446	6.89e-07	0.0457174	0.00646444	1.53535e-12
HDL_C	rs247616	16	56989590	T	C	0.325186	0.235	0.00343148	0	342	56113528	57568518	1454990	0.196363	0.00429147	0	0.225446	0.00443576	0
HDL_C	rs2487294	10	113937941	G	T	0.274545	0.0442742	0.00365305	8.53878e-34	244	113660721	114456683	795962	0.0373925	0.00457111	2.87171e-16	0.0423671	0.00471963	2.8342e-19
HDL_C	rs2494748	14	105258892	C	T	0.38173	0.0277757	0.00336459	1.52452e-16	320	105008437	105508892	500455	0.0170889	0.00419998	4.7297e-05	0.0322716	0.00435594	1.28606e-13
HDL_C	rs2603187	4	69340500	G	A	0.404606	-0.0222409	0.00331935	2.08448e-11	108	69077932	69846404	768472	-0.0199092	0.00414896	1.60042e-06	-0.0202446	0.00429261	2.40662e-06
HDL_C	rs261290	15	58678720	T	C	0.346815	0.114562	0.00341173	1.82134e-246	326	57949389	59308720	1359331	0.100733	0.00425393	1.419e-123	0.105855	0.00442144	2.5563e-126
HDL_C	rs2642438	1	220970028	A	G	0.296944	-0.0339581	0.00355582	1.31162e-21	40	220720028	221251142	531114	-0.0281646	0.00444045	2.26816e-10	-0.0324124	0.00460212	1.89443e-12
HDL_C	rs268	8	19813529	G	A	0.0183293	-0.261861	0.0121058	1.22311e-103	197	19335025	20291749	956724	-0.223057	0.0149848	4.70401e-50	-0.246072	0.0157906	1.09055e-54
HDL_C	rs2737214	8	116624987	C	G	0.440771	-0.0383765	0.00331997	6.79021e-31	206	116369034	117254010	884976	-0.0276603	0.00413847	2.34412e-11	-0.0407997	0.0043036	2.58691e-21
HDL_C	rs2740488	9	107661742	C	A	0.263519	-0.0523306	0.00370637	3.05484e-45	223	107269327	107993081	723754	-0.034461	0.00461953	8.74145e-14	-0.0590714	0.00480468	1.02597e-34
HDL_C	rs2777803	9	107571208	G	A	0.0979988	-0.0455184	0.00547135	8.8989e-17	223	107269327	107993081	723754	-0.0269107	0.00680375	7.65078e-05	-0.0532001	0.00710736	7.20089e-14
HDL_C	rs2868764	20	44722011	G	T	0.464349	-0.0212186	0.00326176	7.775e-11	412	42792364	45042560	2250196	-0.0175439	0.00407748	1.68968e-05	-0.0203947	0.00421762	1.32946e-06
HDL_C	rs28742908	8	19956346	A	C	0.393933	0.0306881	0.00333061	3.17389e-20	197	19335025	20291749	956724	0.0274564	0.00414848	3.65111e-11	0.027862	0.00432029	1.13009e-10
HDL_C	rs2925979	16	81534790	T	C	0.301699	-0.0400649	0.00354536	1.33077e-29	347	80864070	81784790	920720	-0.0120689	0.00443055	0.00645037	-0.0574194	0.00458475	5.86776e-36
HDL_C	rs2943645	2	227099180	C	T	0.352306	0.043175	0.0034081	9.16376e-37	74	226772036	227377672	605636	0.0463391	0.00425475	1.32272e-27	0.0323607	0.0044117	2.23025e-13
HDL_C	rs333947	1	110470764	A	G	0.150036	-0.0309747	0.00456029	1.10702e-11	21	110220764	110754360	533596	-0.0216471	0.00570688	0.000148841	-0.032847	0.00589128	2.4741e-08
HDL_C	rs33951980	7	73029437	T	C	0.130097	0.0460078	0.00483817	1.94001e-21	179	72601167	73373473	772306	0.033395	0.00605638	3.5172e-08	0.0477487	0.00624893	2.17258e-14
HDL_C	rs34462326	17	41932210	C	T	0.162911	-0.0288984	0.00441276	5.81329e-11	364	41559207	42421206	861999	-0.020656	0.00550994	0.000177751	-0.0305829	0.00571157	8.59535e-08
HDL_C	rs34558519	16	56645219	G	A	0.0439887	-0.0654664	0.00795161	1.83579e-16	342	56113528	57568518	1454990	-0.0543007	0.0100009	5.66389e-08	-0.0630501	0.0102288	7.12184e-10
HDL_C	rs35184771	11	47475189	T	G	0.352232	-0.0446422	0.00340396	2.81824e-39	261	46452160	48148535	1696375	-0.0427597	0.00424957	8.36631e-24	-0.0383002	0.00440662	3.6285e-18
HDL_C	rs35608584	12	125382252	A	G	0.120851	0.0435406	0.00505979	7.67463e-18	294	122037290	125632252	3594962	0.0309893	0.00632032	9.45018e-07	0.0464963	0.00654728	1.24135e-12
HDL_C	rs375054	16	56578386	T	C	0.0773954	0.055612	0.0060931	7.10498e-20	342	56113528	57568518	1454990	0.0485717	0.00763438	1.99805e-10	0.0513342	0.00786335	6.68401e-11
HDL_C	rs3816119	16	56913419	T	C	0.182948	0.048811	0.00425426	1.8365e-30	342	56113528	57568518	1454990	0.0459319	0.00531361	5.50912e-18	0.0431601	0.00550513	4.55109e-15
HDL_C	rs3859113	16	56699967	C	T	0.0649351	0.0755399	0.0066128	3.27249e-30	342	56113528	57568518	1454990	0.0604432	0.0082598	2.54271e-13	0.0762695	0.00855667	5.02597e-19
HDL_C	rs3922628	12	123209295	A	T	0.209498	0.0422988	0.0040192	6.79665e-26	294	122037290	125632252	3594962	0.0262652	0.00501602	1.64239e-07	0.0493618	0.00520436	2.48142e-21
HDL_C	rs3996350	7	130427057	C	G	0.495095	0.0299274	0.00330281	1.30257e-19	189	130174212	130835492	661280	0.0103099	0.00412978	0.012545	0.041089	0.00426935	6.46229e-22
HDL_C	rs41272086	6	161008646	A	G	0.107025	-0.050651	0.00526569	6.71993e-22	166	159856463	161935583	2079120	-0.0375318	0.00656412	1.08308e-08	-0.0516375	0.00682541	3.89676e-14
HDL_C	rs4149303	9	107594515	G	A	0.121022	0.0413655	0.0049878	1.10833e-16	223	107269327	107993081	723754	0.037227	0.00621052	2.053e-09	0.0371272	0.00647181	9.67745e-09
HDL_C	rs4239651	20	46340596	T	C	0.207344	-0.0321963	0.00400969	9.83268e-16	413	46090596	46780881	690285	-0.0229829	0.004997	4.24403e-06	-0.0342262	0.00519873	4.61501e-11
HDL_C	rs438811	19	45416741	T	C	0.237825	-0.03488	0.00382696	7.99248e-20	397	43932396	46686564	2754168	-0.0577169	0.0047686	1.07618e-33	-0.00918728	0.00496061	0.0640222
HDL_C	rs4660808	1	40018509	T	C	0.23017	-0.0419483	0.00386698	2.08072e-27	8	39547055	40671617	1124562	-0.0368058	0.00482813	2.4993e-14	-0.0384629	0.00500552	1.55439e-14
HDL_C	rs4688686	3	50169715	T	C	0.4704	0.024522	0.00326171	5.57962e-14	82	49070183	50424184	1354001	0.0154413	0.00407134	0.000149126	0.027366	0.00422336	9.23377e-11
HDL_C	rs4752927	11	46702160	T	C	0.103874	0.0416896	0.00533998	5.88252e-15	261	46452160	48148535	1696375	0.033446	0.00670849	6.18791e-07	0.0406547	0.0068757	3.37399e-09
HDL_C	rs4846921	1	230304352	G	A	0.385477	-0.0520539	0.0033378	8.4767e-55	41	230044989	230557222	512233	-0.0390829	0.00416443	6.43969e-21	-0.0542739	0.00432316	4.00949e-36
HDL_C	rs4871603	8	126480367	C	T	0.343293	-0.0325501	0.00342656	2.13541e-21	209	126198845	126894364	695519	-0.0190605	0.00427378	8.21072e-06	-0.038319	0.00443973	6.17228e-18
HDL_C	rs489693	18	57882787	A	C	0.325097	-0.0224756	0.00347733	1.02586e-10	382	57617526	58211249	593723	-0.0186664	0.004348	1.7639e-05	-0.0216401	0.00449544	1.48316e-06
HDL_C	rs4986970	16	67976320	T	A	0.0351993	-0.103715	0.00883339	8.03187e-32	343	67256247	68631978	1375731	-0.0851664	0.0110372	1.21019e-14	-0.100139	0.0114269	1.92158e-18
HDL_C	rs5167	19	45448465	G	T	0.350655	0.0349804	0.00340394	9.13251e-25	397	43932396	46686564	2754168	0.0326835	0.0042511	1.50692e-14	0.0302596	0.00440519	6.49868e-12
HDL_C	rs55645497	10	113985429	A	T	0.178928	-0.0358958	0.00426985	4.24258e-17	244	113660721	114456683	795962	-0.0221069	0.00531578	3.20339e-05	-0.0409229	0.00554058	1.52437e-13
HDL_C	rs55664802	16	57046823	C	T	0.129654	0.0369277	0.00485373	2.79402e-14	342	56113528	57568518	1454990	0.0317725	0.00605882	1.57491e-07	0.0350283	0.00628399	2.49274e-08
HDL_C	rs55779455	16	56915357	C	G	0.0183115	0.0914774	0.0121458	5.03381e-14	342	56113528	57568518	1454990	0.0559105	0.0152082	0.000236754	0.106148	0.0156829	1.30898e-11
HDL_C	rs56132500	16	57059241	C	G	0.0562153	0.0594921	0.00708108	4.43609e-17	342	56113528	57568518	1454990	0.0526764	0.00884411	2.59315e-09	0.053869	0.00916269	4.13632e-09
HDL_C	rs56271783	11	64004723	C	G	0.0428458	-0.0618794	0.00806038	1.6367e-14	265	63754723	64268104	513381	-0.050985	0.0100828	4.27526e-07	-0.0601174	0.0104161	7.87604e-09
HDL_C	rs56371416	16	56960614	G	A	0.0128601	0.106569	0.01449	1.92203e-13	342	56113528	57568518	1454990	0.0826852	0.0181419	5.17867e-06	0.107434	0.018712	9.41356e-09
HDL_C	rs57912727	3	185804583	C	A	0.133896	-0.0319431	0.00479898	2.81734e-11	102	185554583	186054583	500000	-0.0273479	0.00599198	5.02379e-06	-0.0299907	0.00621164	1.38008e-06
HDL_C	rs5880	16	57015091	C	G	0.0560207	-0.260788	0.007029	3.17131e-300	342	56113528	57568518	1454990	-0.218114	0.00885443	1.57528e-133	-0.25052	0.00902984	8.92697e-169
HDL_C	rs5880430	6	139829695	T	TTGAA	0.369603	-0.0219032	0.0033901	1.04313e-10	165	139579695	140092576	512881	-0.0116217	0.00422964	0.00600324	-0.0267095	0.00439106	1.18595e-09
HDL_C	rs6073958	20	44551855	C	T	0.197484	-0.0796646	0.00408583	1.38894e-84	412	42792364	45042560	2250196	-0.0552728	0.00510297	2.54069e-27	-0.086708	0.00528734	2.31892e-60
HDL_C	rs61703366	19	54793721	A	G	0.220761	0.0330267	0.00393879	5.10666e-17	401	54424742	55058174	633432	0.0172199	0.00492734	0.000474714	0.0401962	0.0050901	2.88708e-15
HDL_C	rs61941677	12	125325010	G	C	0.121486	-0.0662404	0.0050898	1.05559e-38	294	122037290	125632252	3594962	-0.0469976	0.00633281	1.17077e-13	-0.0711577	0.00660781	5.01009e-27
HDL_C	rs6606717	12	109873227	A	C	0.476628	-0.0300083	0.00325122	2.73654e-20	290	109610891	110266947	656056	-0.0251315	0.00406661	6.43973e-10	-0.0288539	0.00420199	6.60663e-12
HDL_C	rs66462329	8	19912060	A	G	0.283965	0.0790233	0.00360793	3.32454e-106	197	19335025	20291749	956724	0.0730425	0.00449213	2.31431e-59	0.0696024	0.00468137	6.0096e-50
HDL_C	rs66514732	16	57304811	C	T	0.49161	0.0278383	0.00325541	1.22477e-17	342	56113528	57568518	1454990	0.0254906	0.00406452	3.59303e-10	0.025131	0.00421395	2.47285e-09
HDL_C	rs66763009	7	36193142	G	T	0.437609	-0.0230175	0.00332437	4.40848e-12	175	35928481	36452416	523935	-0.0188679	0.00414763	5.39552e-06	-0.0223192	0.00430597	2.18403e-07
HDL_C	rs66781087	18	47212159	A	G	0.498991	0.0284377	0.00328819	5.26215e-18	380	46627108	47493912	866804	0.0274033	0.00411505	2.76828e-11	0.0249086	0.00424724	4.51455e-09
HDL_C	rs676210	2	21231524	A	G	0.20338	0.0714822	0.00403806	4.5976e-70	45	20118519	21760295	1641776	0.0541878	0.00503342	5.20159e-27	0.0733017	0.00523457	1.63527e-44
HDL_C	rs7133378	12	124409502	A	G	0.317154	0.0380868	0.00350009	1.43643e-27	294	122037290	125632252	3594962	0.0271121	0.00436508	5.28366e-10	0.0410367	0.0045352	1.47446e-19
HDL_C	rs7134375	12	20473758	A	C	0.430263	0.0286562	0.00328494	2.71811e-18	279	20220199	20724706	504507	0.0238666	0.00410391	6.06291e-09	0.0279451	0.00424987	4.87218e-11
HDL_C	rs71640337	1	27004388	A	G	0.0861646	-0.054776	0.00583075	5.81947e-21	6	26737646	27534913	797267	-0.0484548	0.00731194	3.45001e-11	-0.0493902	0.00751921	5.10567e-11
HDL_C	rs72823013	10	115786233	A	G	0.126078	0.0321446	0.00490416	5.59516e-11	246	115536233	116071878	535645	0.0278603	0.00615626	6.0324e-06	0.0292362	0.00631853	3.7135e-06
HDL_C	rs72836561	17	41926126	T	C	0.0318063	-0.181439	0.00927141	3.39882e-85	364	41559207	42421206	861999	-0.177024	0.0115878	1.27744e-52	-0.152625	0.0119897	4.31946e-37
HDL_C	rs72992015	1	150842696	T	C	0.2094	0.0312186	0.00400796	6.7808e-15	26	150425007	151204671	779664	0.028931	0.00502643	8.6537e-09	0.0275621	0.00516823	9.68162e-08
HDL_C	rs73210895	8	20021205	G	T	0.373953	0.022689	0.00337575	1.8078e-11	197	19335025	20291749	956724	0.0182842	0.00421662	1.45117e-05	0.0222013	0.00436807	3.72911e-07
HDL_C	rs74023630	16	57031777	A	G	0.114346	-0.0568362	0.0051914	6.91692e-28	342	56113528	57568518	1454990	-0.044328	0.00648472	8.21127e-12	-0.0567369	0.00671647	3.01759e-17
HDL_C	rs74845765	16	56822912	A	G	0.025953	0.0817587	0.0102061	1.14615e-15	342	56113528	57568518	1454990	0.0666497	0.0127849	1.8605e-07	0.0798217	0.0131736	1.37254e-09
HDL_C	rs7534394	1	178622760	A	G	0.37736	0.0283166	0.00335514	3.2013e-17	33	178252207	178881012	628805	0.0245495	0.00418456	4.4614e-09	0.0259955	0.00434708	2.23897e-09
HDL_C	rs755514776	12	123768612	TTG	T	0.0713651	0.0437356	0.00643965	1.11221e-11	294	122037290	125632252	3594962	0.0406492	0.00801748	3.98479e-07	0.0387994	0.00835646	3.43754e-06
HDL_C	rs75714888	16	56752882	A	C	0.0215391	-0.101816	0.0112064	1.04201e-19	342	56113528	57568518	1454990	-0.0885443	0.0138921	1.85422e-10	-0.0950731	0.0145978	7.40788e-11
HDL_C	rs779518917	17	76398124	GTGT	G	0.403532	-0.0298719	0.00335139	4.99648e-19	372	76140080	76654189	514109	-0.0275058	0.00418468	4.95976e-11	-0.0264318	0.00433767	1.10833e-09
HDL_C	rs77960347	18	47109955	G	A	0.0137431	0.279609	0.0139492	2.76945e-89	380	46627108	47493912	866804	0.239885	0.0173665	2.35801e-43	0.263035	0.0181015	8.59083e-48
HDL_C	rs7832515	8	144306379	G	A	0.183971	0.0378489	0.00424283	4.67517e-19	211	144006945	144556379	549434	0.0258589	0.00529578	1.04708e-06	0.0412025	0.00549329	6.40963e-14
HDL_C	rs7979478	12	121420263	A	G	0.383222	0.0223453	0.00338465	4.06903e-11	293	121153724	121674861	521137	0.0243622	0.00422733	8.2896e-09	0.0173623	0.00437984	7.37082e-05
HDL_C	rs80265946	12	123139394	A	C	0.0462	-0.0501996	0.0077502	9.36666e-11	294	122037290	125632252	3594962	-0.0213007	0.0097164	0.0283644	-0.0657127	0.00999631	4.93178e-11
HDL_C	rs8038764	15	41907905	C	A	0.469689	0.0215325	0.00326462	4.24277e-11	322	41168499	42300390	1131891	0.0157899	0.00406971	0.000104598	0.0222445	0.00423152	1.46837e-07
HDL_C	rs8094774	18	47097683	C	T	0.151891	-0.0379393	0.00455957	8.79492e-17	380	46627108	47493912	866804	-0.0362315	0.00568458	1.8552e-10	-0.0326633	0.00590997	3.26894e-08
HDL_C	rs838876	12	125259888	A	G	0.313068	0.0453765	0.00356224	3.76025e-37	294	122037290	125632252	3594962	0.0340563	0.00444121	1.76186e-14	0.0473022	0.0046174	1.29127e-24
HDL_C	rs881844	17	37810218	C	G	0.333318	-0.0309787	0.00344859	2.6581e-19	362	37191679	38439793	1248114	-0.0335472	0.00430155	6.31483e-15	-0.0226147	0.0044675	4.15488e-07
HDL_C	rs907868	2	20371167	T	C	0.47443	-0.0261056	0.0032663	1.33067e-15	45	20118519	21760295	1641776	-0.0291488	0.00407986	9.09909e-13	-0.0189648	0.00422625	7.21853e-06
HDL_C	rs9265952	6	31315290	A	G	0.370212	-0.0296429	0.00338654	2.09136e-18	150	28427045	33298606	4871561	-0.0271331	0.00422378	1.33518e-10	-0.0261398	0.00438818	2.57964e-09
HDL_C	rs9469899	6	34793124	A	G	0.357688	-0.0272097	0.0034039	1.3172e-15	151	33917701	35776811	1859110	-0.0271796	0.00424418	1.52146e-10	-0.0219887	0.00441135	6.22002e-07
HDL_C	rs9491709	6	127523602	C	T	0.440812	0.0255631	0.00335142	2.40438e-14	160	126416825	127773602	1356777	0.010651	0.00418353	0.0109001	0.0340061	0.00433845	4.61264e-15
HDL_C	rs964184	11	116648917	G	C	0.131688	-0.0999717	0.00480236	3.87566e-96	272	116141666	117517884	1376218	-0.0801649	0.00600013	1.12661e-40	-0.0983627	0.00621275	2.17266e-56
HDL_C	rs9955201	18	47126172	A	G	0.0321042	0.0840319	0.00924402	9.95789e-20	380	46627108	47493912	866804	0.0592152	0.0115768	3.14393e-07	0.0903027	0.0119341	3.85792e-14
HDL_C	rs9980195	21	46268783	T	C	0.475151	0.0208289	0.00325629	1.59341e-10	418	45465814	46521452	1055638	0.0128375	0.00406231	0.00157744	0.023903	0.00421803	1.45832e-08
HDL_C	rs9987289	8	9183358	A	G	0.092242	-0.0964034	0.00561403	4.83939e-66	193	8884563	9576959	692396	-0.0864984	0.00704427	1.24963e-34	-0.0870094	0.00723606	2.78597e-33
LDL_C	1:25827633_CT_C	1	25827633	C	CT	0.449715	-0.0253382	0.0033059	1.8035e-14	5	25041697	26110915	1069218	-0.0244849	0.00496159	8.03508e-07	-0.0248825	0.00438669	1.41302e-08
LDL_C	1:55493843_CG_C	1	55493843	CG	C	0.257802	0.0273086	0.00374145	2.91215e-13	11	54617174	55922193	1305019	0.0279473	0.00562257	6.68867e-07	0.0257077	0.00495854	2.16967e-07
LDL_C	16:72078989_TG_T	16	72078989	T	TG	0.177276	0.0506206	0.00428731	3.68437e-32	345	71073027	73311365	2238338	0.0497736	0.0064402	1.09915e-14	0.0518306	0.00568504	7.85982e-20
LDL_C	8:145030900_TC_T	8	145030900	T	TC	0.358649	0.0228612	0.0034269	2.54566e-11	212	144763893	145281968	518075	0.0159504	0.00515011	0.00195487	0.0280441	0.004542	6.66707e-10
LDL_C	9:136138765_GCGCCCACCACTA_G	9	136138765	G	GCGCCCACCACTA	0.183151	0.0557013	0.00419779	3.64099e-40	225	135610412	136405000	794588	0.0572551	0.00628848	8.82086e-20	0.0540148	0.0055791	3.68951e-22
LDL_C	rs10420562	19	45592238	T	C	0.0772397	0.0406439	0.00608693	2.44165e-11	397	43932396	46686564	2754168	0.0285098	0.00908683	0.00170459	0.0473886	0.00811502	5.24798e-09
LDL_C	rs113588790	2	21364562	T	C	0.0416307	0.069556	0.00812605	1.14055e-17	45	20118519	21760295	1641776	0.0545535	0.0121685	7.36351e-06	0.0832526	0.0108027	1.3031e-14
LDL_C	rs114383657	6	32595636	G	T	0.125119	0.0477545	0.00500282	1.37036e-21	150	28427045	33298606	4871561	0.0386182	0.00752668	2.89082e-07	0.0566402	0.00662265	1.22164e-17
LDL_C	rs115018790	5	52088271	A	G	0.0413066	-0.0622172	0.00815121	2.30638e-14	128	51838271	52345024	506753	-0.0527838	0.0122417	1.62096e-05	-0.0662011	0.0108095	9.13868e-10
LDL_C	rs11591147	1	55505647	T	G	0.0173729	-0.318804	0.0123777	4.88682e-146	11	54617174	55922193	1305019	-0.314332	0.0184462	5.23184e-65	-0.310899	0.016527	8.27532e-79
LDL_C	rs11604424	11	116651115	C	T	0.200428	0.0396486	0.00404596	1.14499e-22	272	116141666	117517884	1376218	0.0164025	0.00607505	0.0069356	0.0574627	0.00536552	9.47997e-27
LDL_C	rs11621792	14	24871926	T	C	0.452329	0.0217361	0.00329661	4.30783e-11	308	24621926	25131986	510060	0.0173849	0.00493167	0.000423445	0.0261066	0.0043864	2.66249e-09
LDL_C	rs11667752	19	45792376	A	G	0.0363719	0.0562497	0.00873106	1.17826e-10	397	43932396	46686564	2754168	0.0675929	0.0130941	2.4476e-07	0.0440655	0.0115909	0.000143781
LDL_C	rs117113213	20	39165692	A	G	0.031631	0.0932443	0.00927593	9.10015e-24	411	38892516	40142035	1249519	0.101532	0.0139851	3.90292e-13	0.0803948	0.0122592	5.48236e-11
LDL_C	rs118104581	19	45061072	A	G	0.0167706	0.0869881	0.012774	9.80306e-12	397	43932396	46686564	2754168	0.0701008	0.0192276	0.000266671	0.101897	0.016906	1.67328e-09
LDL_C	rs12208357	6	160543148	T	C	0.0687451	0.063755	0.00641213	2.74489e-23	166	159856463	161935583	2079120	0.050962	0.00964965	1.28626e-07	0.0716456	0.00848759	3.18123e-17
LDL_C	rs1260326	2	27730940	T	C	0.392399	0.0432651	0.00331947	8.17669e-39	46	27109887	28651945	1542058	0.0326957	0.00498467	5.43745e-11	0.0504173	0.00440219	2.377e-30
LDL_C	rs12721109	19	45447221	A	G	0.0258644	-0.373805	0.010168	7.98095e-295	397	43932396	46686564	2754168	-0.342377	0.0152343	1.53345e-111	-0.391196	0.013512	1.49684e-183
LDL_C	rs12740374	1	109817590	T	G	0.221304	-0.118906	0.00389272	2.0295e-204	20	109567192	110068530	501338	-0.12889	0.00582738	4.17952e-108	-0.104215	0.00517746	6.21361e-90
LDL_C	rs147985405	19	11197750	GA	G	0.11851	-0.160077	0.00499858	1.98366e-224	390	10833650	11608966	775316	-0.142	0.00751764	2.02038e-79	-0.168053	0.00662129	1.14502e-141
LDL_C	rs1535	11	61597972	G	A	0.348511	-0.0547293	0.00340152	3.29604e-58	264	60468792	62466262	1997470	-0.051146	0.0050992	1.15621e-23	-0.0573002	0.00451774	7.7963e-37
LDL_C	rs1661169	19	45049494	T	C	0.155739	-0.0303405	0.00450787	1.69493e-11	397	43932396	46686564	2754168	-0.0245582	0.00677765	0.000290921	-0.0328798	0.00597234	3.6936e-08
LDL_C	rs17476364	10	71094504	C	T	0.109529	-0.0349985	0.00518976	1.5478e-11	236	70843392	71344504	501112	-0.038542	0.0077724	7.10513e-07	-0.030108	0.0068989	1.27725e-05
LDL_C	rs1800961	20	43042364	T	C	0.0312507	-0.0703807	0.00931084	4.07959e-14	412	42792364	45042560	2250196	-0.0603047	0.0138933	1.4227e-05	-0.0823435	0.0124166	3.33449e-11
LDL_C	rs1883025	9	107664301	T	C	0.252963	-0.0275827	0.00373194	1.46361e-13	223	107269327	107993081	723754	-0.0240342	0.00559276	1.73019e-05	-0.0293209	0.00495801	3.35274e-09
LDL_C	rs190712692	19	45425178	A	G	0.0485417	-0.492139	0.00752642	0	397	43932396	46686564	2754168	-0.468281	0.0113385	0	-0.50017	0.0099579	0
LDL_C	rs1993453	8	59347184	A	G	0.336484	0.0220474	0.00343481	1.37666e-10	202	59081282	59652570	571288	0.00900706	0.00515224	0.080436	0.0324201	0.00455911	1.15915e-12
LDL_C	rs224433	20	34153850	T	C	0.205832	-0.0262492	0.00401206	6.06208e-11	410	33896310	34406012	509702	-0.0303449	0.00601366	4.5207e-07	-0.0191437	0.0053294	0.000328189
LDL_C	rs2376866	19	45500712	T	C	0.145613	0.0390228	0.00462732	3.38891e-17	397	43932396	46686564	2754168	0.0354783	0.00691569	2.90177e-07	0.0399746	0.0061631	8.8484e-11
LDL_C	rs28786710	19	11228512	A	G	0.452331	0.0276467	0.00325986	2.24901e-17	390	10833650	11608966	775316	0.0216422	0.00490327	1.01683e-05	0.0312749	0.00431713	4.37474e-13
LDL_C	rs2954021	8	126482077	A	G	0.493704	0.0430306	0.00324215	3.49432e-40	209	126198845	126894364	695519	0.0351723	0.00486117	4.68059e-13	0.0480466	0.0043055	6.70056e-29
LDL_C	rs2965156	19	45188429	G	C	0.482875	0.0417582	0.00323839	4.99853e-38	397	43932396	46686564	2754168	0.0439777	0.00485857	1.43698e-19	0.0380444	0.00429821	8.79146e-19
LDL_C	rs2965174	19	45245015	A	G	0.473074	-0.0318799	0.00324238	8.28106e-23	397	43932396	46686564	2754168	-0.0251765	0.0048645	2.27714e-07	-0.0362421	0.00430341	3.75795e-17
LDL_C	rs35978917	19	46383885	C	T	0.0501172	-0.0588507	0.00747447	3.46489e-15	397	43932396	46686564	2754168	-0.0445479	0.0111802	6.76695e-05	-0.0655695	0.00994758	4.37535e-11
LDL_C	rs3846662	5	74651084	G	A	0.422581	0.0542052	0.00327753	2.14222e-61	133	74318235	75253678	935443	0.0444031	0.00491029	1.5561e-19	0.0621627	0.0043552	3.56293e-46
LDL_C	rs3852859	19	45379309	C	T	0.198297	0.0495007	0.00407002	5.08242e-34	397	43932396	46686564	2754168	0.0419358	0.00610396	6.4504e-12	0.0548771	0.00540354	3.20787e-24
LDL_C	rs429358	19	45411941	C	T	0.156988	0.191159	0.00443132	0	397	43932396	46686564	2754168	0.156719	0.00666451	6.74928e-122	0.213731	0.00586848	1.4985e-288
LDL_C	rs4299376	2	44072576	G	T	0.322212	0.0423093	0.00346923	3.37987e-34	47	43205847	44349433	1143586	0.0289596	0.00521381	2.79358e-08	0.052822	0.00459734	1.55293e-30
LDL_C	rs472495	1	55521313	G	T	0.348974	-0.0432748	0.00340192	4.69956e-37	11	54617174	55922193	1305019	-0.0390171	0.0051116	2.31561e-14	-0.0450866	0.00450913	1.57919e-23
LDL_C	rs4836022	5	122894428	C	T	0.456711	-0.0252401	0.00325963	9.73972e-15	137	122598876	123169053	570177	-0.0175534	0.00489721	0.000338085	-0.0291437	0.00432089	1.54011e-11
LDL_C	rs4841132	8	9183596	A	G	0.0921453	-0.0548045	0.00561669	1.73539e-22	193	8884563	9576959	692396	-0.0586392	0.0084678	4.39065e-12	-0.0474392	0.00742375	1.66397e-10
LDL_C	rs4860948	4	69340991	A	T	0.247598	0.0261293	0.00375884	3.62747e-12	108	69077932	69846404	768472	0.0393574	0.00564641	3.18386e-12	0.014117	0.00498324	0.00461377
LDL_C	rs515135	2	21286057	T	C	0.179423	-0.107028	0.00421354	4.25321e-142	45	20118519	21760295	1641776	-0.110746	0.00631202	8.4682e-69	-0.102559	0.00559979	8.3222e-75
LDL_C	rs533617	2	21233972	C	T	0.0394525	-0.106523	0.00832081	1.65538e-37	45	20118519	21760295	1641776	-0.0912376	0.0124558	2.4106e-13	-0.111403	0.0110659	7.91412e-24
LDL_C	rs556107	1	234853059	C	T	0.477614	-0.0358656	0.0032638	4.40719e-28	42	234592856	235108597	515741	-0.0303468	0.00489967	5.90467e-10	-0.0396069	0.00432978	5.92859e-20
LDL_C	rs55714927	17	7080316	T	C	0.19225	-0.0375774	0.00411071	6.22738e-20	354	6330851	7777946	1447095	-0.0404622	0.00615263	4.84628e-11	-0.0344243	0.00546726	3.05784e-10
LDL_C	rs56267346	19	41353338	G	A	0.159419	-0.0285635	0.00444381	1.2986e-10	396	41091229	41603338	512109	-0.0259838	0.00665267	9.39984e-05	-0.0293089	0.00590945	7.07279e-07
LDL_C	rs5774609	1	63008827	T	TA	0.363828	-0.0341435	0.00340729	1.25337e-23	13	62656034	63791118	1135084	-0.0219532	0.00510453	1.70425e-05	-0.0432285	0.00452786	1.36101e-21
LDL_C	rs58542926	19	19379549	T	C	0.0760261	-0.0945268	0.00611945	8.52983e-54	393	19120340	19976022	855682	-0.130094	0.00918215	1.61768e-45	-0.0590548	0.00812044	3.55789e-13
LDL_C	rs6029549	20	39754695	G	C	0.47669	0.0244103	0.00324377	5.28302e-14	411	38892516	40142035	1249519	0.0170744	0.00487605	0.000462543	0.0307768	0.00429786	8.06566e-13
LDL_C	rs6065904	20	44534651	A	G	0.21444	0.0384784	0.0039454	1.81781e-22	412	42792364	45042560	2250196	0.0459615	0.00592107	8.42568e-15	0.0294496	0.00523514	1.85605e-08
LDL_C	rs62074055	17	45771933	G	C	0.49732	-0.0334255	0.00324561	7.25291e-25	366	45188952	46459146	1270194	-0.0295165	0.00487962	1.46389e-09	-0.0365942	0.00429972	1.74979e-17
LDL_C	rs62116888	19	45013840	A	G	0.142326	-0.0522786	0.00464017	1.96159e-29	397	43932396	46686564	2754168	-0.0533956	0.00695896	1.69839e-14	-0.0495669	0.00616074	8.67365e-16
LDL_C	rs62118465	19	45618169	A	C	0.109709	0.034598	0.00529355	6.33976e-11	397	43932396	46686564	2754168	0.0356432	0.00794249	7.21018e-06	0.0324139	0.00702513	3.95523e-06
LDL_C	rs62275880	4	3469826	T	A	0.258896	0.0321851	0.00371753	4.85261e-18	105	3193931	3719826	525895	0.0241473	0.00557811	1.4999e-05	0.0379954	0.00493344	1.3558e-14
LDL_C	rs6459450	6	16124560	C	T	0.303186	-0.0254665	0.00353957	6.27826e-13	146	15874560	16376934	502374	-0.0179693	0.00531397	0.000721191	-0.0321433	0.00469453	7.58539e-12
LDL_C	rs6461563	7	21496397	T	G	0.369659	0.0222168	0.00336878	4.2662e-11	172	21246397	21857283	610886	0.0116591	0.00505858	0.0211788	0.0306583	0.00446798	6.83995e-12
LDL_C	rs6721748	2	203578306	C	G	0.469227	-0.0228489	0.00325083	2.09241e-12	69	203246575	203828306	581731	-0.0243335	0.0048897	6.48707e-07	-0.0205481	0.00430511	1.81799e-06
LDL_C	rs6874202	5	156391628	T	C	0.363382	-0.0301789	0.00336469	3.01061e-19	141	155617109	156730648	1113539	-0.0237623	0.00505665	2.6156e-06	-0.0345248	0.00445907	9.82907e-15
LDL_C	rs6938647	6	160986915	A	C	0.212565	0.0295479	0.00404285	2.70879e-13	166	159856463	161935583	2079120	0.0434368	0.00607492	8.73588e-13	0.017468	0.00535782	0.00111342
LDL_C	rs7140110	13	114544024	C	T	0.296879	0.0239522	0.00355586	1.63293e-11	305	114294024	114883822	589798	0.0128495	0.00534062	0.0161305	0.0324344	0.00471498	6.06118e-12
LDL_C	rs72658867	19	11231203	A	G	0.0122896	-0.222539	0.0146928	8.61479e-52	390	10833650	11608966	775316	-0.202668	0.0220911	4.64411e-20	-0.231233	0.0194648	1.58809e-32
LDL_C	rs740516	17	67082962	G	C	0.148706	-0.0367498	0.00457157	9.12578e-16	370	65582390	67526383	1943993	-0.0421693	0.006856	7.74645e-10	-0.031118	0.00606983	2.95454e-07
LDL_C	rs754615958	1	55650638	AT	A	0.0319454	0.0685346	0.00922022	1.06552e-13	11	54617174	55922193	1305019	0.0700171	0.0138885	4.63147e-07	0.0608478	0.0121955	6.06786e-07
LDL_C	rs7554873	1	161612233	C	T	0.0471135	0.050094	0.00769689	7.6171e-11	29	160943683	161869363	925680	0.0408377	0.011471	0.000370928	0.0580295	0.0102766	1.63929e-08
LDL_C	rs771193934	20	17844518	AGGCATGCTGCCAAGAAT	A	0.342927	0.0223518	0.0034293	7.14848e-11	407	17594492	18094684	500192	0.0266285	0.00515595	2.41455e-07	0.0171518	0.00454345	0.000160065
LDL_C	rs77542162	17	67081278	G	A	0.0233017	0.10765	0.0107359	1.17447e-23	370	65582390	67526383	1943993	0.101118	0.0162845	5.3399e-10	0.109168	0.014117	1.05944e-14
LDL_C	rs776516693	11	126241852	T	TTCTG	0.132805	0.0451318	0.00478717	4.2393e-21	275	125975876	126494955	519079	0.0543871	0.00718328	3.72994e-14	0.035251	0.00635346	2.89159e-08
LDL_C	rs79220007	6	26098474	C	T	0.0775821	-0.0559357	0.00604572	2.22285e-20	149	25183134	26819184	1636050	-0.0569259	0.00909748	3.93428e-10	-0.0548514	0.00800323	7.23969e-12
LDL_C	rs7953257	12	112684221	A	T	0.403898	-0.0245518	0.00336081	2.77685e-13	291	111612575	113130634	1518059	-0.0261021	0.0050515	2.38172e-07	-0.0227372	0.00445337	3.30313e-07
LDL_C	rs838146	19	49248052	T	C	0.500583	-0.025655	0.00325598	3.30789e-15	398	48956108	49655670	699562				-0.0293051	0.00431428	1.10747e-11
non_HDL_C	1:25827633_CT_C	1	25827633	C	CT	0.449709	-0.0261366	0.00330558	2.65561e-15	5	25041697	26110915	1069218	-0.0270904	0.00494289	4.24879e-08	-0.023951	0.00439133	4.9321e-08
non_HDL_C	1:55493843_CG_C	1	55493843	CG	C	0.257801	0.0278433	0.00374125	9.94114e-14	11	54617174	55922193	1305019	0.0284662	0.00560223	3.75772e-07	0.02616	0.00496346	1.36325e-07
non_HDL_C	16:72078989_TG_T	16	72078989	T	TG	0.177275	0.0506968	0.0042874	2.99096e-32	345	71073027	73311365	2238338	0.0494582	0.00641623	1.28858e-14	0.0521348	0.00569216	5.33133e-20
non_HDL_C	8:145030900_TC_T	8	145030900	T	TC	0.358655	0.0227398	0.00342667	3.22938e-11	212	144763893	145281968	518075	0.0160485	0.00513158	0.00176417	0.0276023	0.00454634	1.27318e-09
non_HDL_C	9:136138765_GCGCCCACCACTA_G	9	136138765	G	GCGCCCACCACTA	0.183153	0.0564276	0.00419778	3.57177e-41	225	135610412	136405000	794588	0.0587288	0.00626562	7.19786e-21	0.0538349	0.00558539	5.61848e-22
non_HDL_C	rs10260606	7	44584551	C	G	0.182067	0.0299342	0.00419118	9.21861e-13	176	43923815	44933543	1009728	0.0247025	0.00627565	8.28308e-05	0.0343848	0.0055608	6.29602e-10
non_HDL_C	rs10438978	18	47158186	T	C	0.180619	-0.0270816	0.00421381	1.30568e-10	380	46627108	47493912	866804	-0.0245014	0.00630863	0.00010292	-0.0269833	0.0055913	1.3955e-06
non_HDL_C	rs10468017	15	58678512	T	C	0.2973	0.0481022	0.00354422	6.13849e-42	326	57949389	59308720	1359331	0.0433685	0.00529313	2.57417e-16	0.0495024	0.00471329	8.65212e-26
non_HDL_C	rs11206517	1	55526428	G	T	0.0324842	0.0654661	0.00913003	7.50449e-13	11	54617174	55922193	1305019	0.0690013	0.0137142	4.87882e-07	0.0559225	0.0120812	3.68093e-06
non_HDL_C	rs11241702	5	122902603	A	G	0.455427	-0.0257312	0.00326309	3.14854e-15	137	122598876	123169053	570177	-0.0169557	0.00488499	0.000518803	-0.0303624	0.00432983	2.35763e-12
non_HDL_C	rs113588790	2	21364562	T	C	0.0416278	0.0708158	0.00812626	2.94482e-18	45	20118519	21760295	1641776	0.0545987	0.0121258	6.7184e-06	0.085446	0.0108142	2.78808e-15
non_HDL_C	rs114383657	6	32595636	G	T	0.125124	0.0499582	0.00500338	1.80008e-23	150	28427045	33298606	4871561	0.0400893	0.00750152	9.10728e-08	0.0593009	0.0066298	3.79684e-19
non_HDL_C	rs11591147	1	55505647	T	G	0.0173728	-0.327993	0.0123765	1.79502e-154	11	54617174	55922193	1305019	-0.325023	0.0183781	7.18012e-70	-0.316763	0.0165439	1.43282e-81
non_HDL_C	rs116734477	5	52095024	T	C	0.041282	-0.054863	0.00815449	1.72555e-11	128	51838271	52345024	506753	-0.0426202	0.0122027	0.000478434	-0.0610368	0.0108255	1.72228e-08
non_HDL_C	rs1169289	12	121416622	G	C	0.435717	0.0234603	0.00332962	1.84846e-12	293	121153724	121674861	521137	0.0147273	0.00497256	0.00306023	0.0296751	0.00442767	2.06416e-11
non_HDL_C	rs117113213	20	39165692	A	G	0.0316308	0.10413	0.00927582	3.108e-29	411	38892516	40142035	1249519	0.10845	0.0139358	7.21139e-15	0.0937414	0.0122715	2.20954e-14
non_HDL_C	rs12208357	6	160543148	T	C	0.0687448	0.0712429	0.00641168	1.12669e-28	166	159856463	161935583	2079120	0.0601053	0.00961534	4.09736e-10	0.0771403	0.00849561	1.10446e-19
non_HDL_C	rs1260326	2	27730940	T	C	0.3924	0.0428928	0.00331952	3.53745e-38	46	27109887	28651945	1542058	0.0330535	0.00496682	2.85233e-11	0.0492774	0.00440711	5.2327e-29
non_HDL_C	rs12740374	1	109817590	T	G	0.221303	-0.110578	0.00389403	5.2174e-177	20	109567192	110068530	501338	-0.119434	0.00580874	1.01652e-93	-0.0966012	0.00518455	2.35769e-77
non_HDL_C	rs12916	5	74656539	C	T	0.399959	0.0574666	0.00330491	1.14293e-67	133	74318235	75253678	935443	0.0473022	0.00493574	9.60267e-22	0.0657026	0.00439463	1.74516e-50
non_HDL_C	rs13108218	4	3443931	A	G	0.378961	0.0262569	0.00339131	9.80409e-15	105	3193931	3719826	525895	0.0196327	0.00507783	0.000110551	0.031131	0.0045004	4.62829e-12
non_HDL_C	rs139576276	19	45301426	CCTG	C	0.0899707	-0.0704655	0.00576558	2.45375e-34	397	43932396	46686564	2754168	-0.0553262	0.00858651	1.17454e-10	-0.0789964	0.00768594	9.11136e-25
non_HDL_C	rs146920296	19	45167544	C	T	0.021215	-0.109972	0.0112853	1.96828e-22	397	43932396	46686564	2754168	-0.110672	0.0168138	4.66051e-11	-0.107609	0.0150376	8.35972e-13
non_HDL_C	rs147985405	19	11197750	GA	G	0.118507	-0.165429	0.00499808	1.5137e-239	390	10833650	11608966	775316	-0.147003	0.00749008	1.40289e-85	-0.172739	0.00662792	3.03655e-149
non_HDL_C	rs1535	11	61597972	G	A	0.348507	-0.0543129	0.00340152	2.35599e-57	264	60468792	62466262	1997470	-0.0510816	0.00508084	9.1056e-24	-0.0564096	0.00452273	1.12038e-35
non_HDL_C	rs157592	19	45424514	C	A	0.179805	0.159181	0.00429583	1.97742e-299	397	43932396	46686564	2754168	0.133237	0.00642881	3.55572e-95	0.175241	0.00570225	2.07108e-206
non_HDL_C	rs188247550	19	19396616	T	C	0.0116803	-0.104598	0.0151485	5.04204e-12	393	19120340	19976022	855682	-0.124418	0.0225269	3.34084e-08	-0.0809406	0.0202175	6.24611e-05
non_HDL_C	rs224433	20	34153850	T	C	0.205836	-0.0285419	0.00401187	1.12835e-12	410	33896310	34406012	509702	-0.0327516	0.00599184	4.61449e-08	-0.0210613	0.005335	7.89406e-05
non_HDL_C	rs2352985	19	46018826	A	G	0.4125	0.0227893	0.00331994	6.69833e-12	397	43932396	46686564	2754168	0.0201431	0.00495765	4.84838e-05	0.0260253	0.00441466	3.7544e-09
non_HDL_C	rs2376866	19	45500712	T	C	0.145612	0.0375234	0.00462703	5.10866e-16	397	43932396	46686564	2754168	0.03339	0.00689105	1.26562e-06	0.0388755	0.00616891	2.95363e-10
non_HDL_C	rs261334	15	58726744	G	C	0.213033	0.0536965	0.00395338	5.32601e-42	326	57949389	59308720	1359331	0.0625974	0.00591365	3.61737e-26	0.044242	0.00524997	3.58884e-17
non_HDL_C	rs28786710	19	11228512	A	G	0.452329	0.0272067	0.00326002	7.13469e-17	390	10833650	11608966	775316	0.0213416	0.00488597	1.25565e-05	0.0305093	0.00432208	1.68838e-12
non_HDL_C	rs2954021	8	126482077	A	G	0.493694	0.0516428	0.00324155	4.17328e-57	209	126198845	126894364	695519	0.0435853	0.00484325	2.3176e-19	0.0563444	0.00430912	4.88083e-39
non_HDL_C	rs3178166	19	45594170	G	A	0.493795	-0.0353638	0.0032394	9.76856e-28	397	43932396	46686564	2754168	-0.0235637	0.00484755	1.17025e-06	-0.0429885	0.00430024	1.61446e-23
non_HDL_C	rs35384424	19	46145661	T	C	0.0397486	-0.0703038	0.00835297	3.90179e-17	397	43932396	46686564	2754168	-0.0644895	0.012568	2.8845e-07	-0.0692078	0.0110372	3.61555e-10
non_HDL_C	rs3729640	19	45381917	T	C	0.205829	0.0590755	0.00402877	1.17692e-48	397	43932396	46686564	2754168	0.0508268	0.00602339	3.2703e-17	0.0649951	0.00535277	6.65352e-34
non_HDL_C	rs3924043	7	21595043	A	C	0.245525	0.025989	0.00378338	6.47378e-12	172	21246397	21857283	610886	0.0170602	0.0056747	0.00264463	0.0317092	0.00501234	2.52281e-10
non_HDL_C	rs4055121	11	126232337	T	C	0.133857	0.0412192	0.00476638	5.28529e-18	275	125975876	126494955	519079	0.0484477	0.00713032	1.09302e-11	0.0331879	0.00632928	1.57834e-07
non_HDL_C	rs4299376	2	44072576	G	T	0.322218	0.0435771	0.00346918	3.56568e-36	47	43205847	44349433	1143586	0.0303858	0.00519526	4.97026e-09	0.0536464	0.00460213	2.21673e-31
non_HDL_C	rs472495	1	55521313	G	T	0.348972	-0.0432624	0.00340175	4.88455e-37	11	54617174	55922193	1305019	-0.0381449	0.00509303	6.97095e-14	-0.0456395	0.00451379	5.06223e-24
non_HDL_C	rs4841132	8	9183596	A	G	0.0921475	-0.0451129	0.00561712	9.69738e-16	193	8884563	9576959	692396	-0.0496837	0.00843804	3.92145e-09	-0.0372146	0.00743236	5.53497e-07
non_HDL_C	rs4860948	4	69340991	A	T	0.2476	0.0292738	0.00375872	6.82821e-15	108	69077932	69846404	768472	0.0442801	0.00562584	3.56202e-15	0.0154792	0.00498854	0.00191646
non_HDL_C	rs515135	2	21286057	T	C	0.179428	-0.104729	0.00421377	3.87834e-136	45	20118519	21760295	1641776	-0.109704	0.0062893	5.0735e-68	-0.098895	0.00560652	1.56291e-69
non_HDL_C	rs533617	2	21233972	C	T	0.0394496	-0.115408	0.00832047	1.00563e-43	45	20118519	21760295	1641776	-0.102262	0.0124103	1.74485e-16	-0.117332	0.0110779	3.36438e-26
non_HDL_C	rs556107	1	234853059	C	T	0.477617	-0.0345961	0.00326376	3.02898e-26	42	234592856	235108597	515741	-0.0279741	0.00488179	1.00587e-08	-0.039176	0.00433464	1.62487e-19
non_HDL_C	rs55714927	17	7080316	T	C	0.192254	-0.0324206	0.00411095	3.12647e-15	354	6330851	7777946	1447095	-0.0357556	0.00613093	5.49572e-09	-0.0288677	0.0054735	1.33691e-07
non_HDL_C	rs56267346	19	41353338	G	A	0.159424	-0.0304187	0.00444349	7.634e-12	396	41091229	41603338	512109	-0.028658	0.00662881	1.53917e-05	-0.0302177	0.00591512	3.25211e-07
non_HDL_C	rs5774609	1	63008827	T	TA	0.363834	-0.0466102	0.00340676	1.36975e-42	13	62656034	63791118	1135084	-0.0333765	0.00508623	5.33438e-11	-0.0560225	0.00453134	4.37884e-35
non_HDL_C	rs58542926	19	19379549	T	C	0.0760257	-0.102768	0.00611878	2.92773e-63	393	19120340	19976022	855682	-0.135974	0.00914834	6.56338e-50	-0.0685626	0.0081285	3.35936e-17
non_HDL_C	rs6102325	20	39883575	T	G	0.478393	0.0242327	0.00325193	9.24701e-14	411	38892516	40142035	1249519	0.0172318	0.00486645	0.000398909	0.0301529	0.00431682	2.86659e-12
non_HDL_C	rs62074055	17	45771933	G	C	0.49732	-0.0315568	0.00324575	2.44669e-22	366	45188952	46459146	1270194	-0.0268132	0.00486244	3.51041e-08	-0.0354033	0.00430447	1.97831e-16
non_HDL_C	rs62116612	19	44479588	C	G	0.0250562	-0.0958468	0.0104629	5.20796e-20	397	43932396	46686564	2754168	-0.0911144	0.0156395	5.70022e-09	-0.0979405	0.0139021	1.8664e-12
non_HDL_C	rs6459450	6	16124560	C	T	0.303184	-0.0264906	0.00353964	7.24207e-14	146	15874560	16376934	502374	-0.0191875	0.00529537	0.000290854	-0.0328697	0.0046995	2.6824e-12
non_HDL_C	rs6709904	2	44080324	G	A	0.111029	-0.034107	0.00516714	4.10156e-11	47	43205847	44349433	1143586	-0.0337697	0.0077387	1.27999e-05	-0.0322344	0.00685469	2.57292e-06
non_HDL_C	rs6874202	5	156391628	T	C	0.363385	-0.0332377	0.00336444	5.19437e-23	141	155617109	156730648	1113539	-0.0265738	0.00503814	1.33415e-07	-0.0375999	0.00446362	3.6969e-17
non_HDL_C	rs6938647	6	160986915	A	C	0.212564	0.0324409	0.00404305	1.03055e-15	166	159856463	161935583	2079120	0.0476026	0.00605439	3.80918e-15	0.0190732	0.00536289	0.000375996
non_HDL_C	rs7140110	13	114544024	C	T	0.296883	0.0268343	0.00355564	4.47474e-14	305	114294024	114883822	589798	0.0160388	0.00532127	0.00257823	0.0348501	0.00471981	1.5503e-13
non_HDL_C	rs714948	19	45165912	A	C	0.116697	0.0389754	0.005042	1.0796e-14	397	43932396	46686564	2754168	0.0349442	0.00753442	3.524e-06	0.0416809	0.00670147	5.00173e-10
non_HDL_C	rs72654473	19	45414399	A	C	0.108615	-0.313778	0.00515783	0	397	43932396	46686564	2754168	-0.293424	0.00774067	0	-0.320984	0.00683153	0
non_HDL_C	rs72658867	19	11231203	A	G	0.0122869	-0.234764	0.0146934	1.99727e-57	390	10833650	11608966	775316	-0.216913	0.0220107	6.70845e-23	-0.240193	0.0194885	7.05373e-35
non_HDL_C	rs740516	17	67082962	G	C	0.148705	-0.0398961	0.0045714	2.62847e-18	370	65582390	67526383	1943993	-0.0458094	0.00683096	2.01038e-11	-0.0337148	0.00607636	2.88818e-08
non_HDL_C	rs74747585	19	45039971	C	T	0.0226469	-0.105471	0.0109293	4.96152e-22	397	43932396	46686564	2754168	-0.0960882	0.0164505	5.206e-09	-0.10738	0.0144383	1.03692e-13
non_HDL_C	rs7596183	2	20572478	A	G	0.314038	0.0229567	0.00351388	6.45688e-11	45	20118519	21760295	1641776	0.0168083	0.00524976	0.00136658	0.026102	0.00467122	2.30506e-08
non_HDL_C	rs77542162	17	67081278	G	A	0.0233016	0.12332	0.0107351	1.55896e-30	370	65582390	67526383	1943993	0.118531	0.016225	2.78602e-13	0.122324	0.0141312	4.94304e-18
non_HDL_C	rs77960347	18	47109955	G	A	0.0137513	0.112714	0.0139046	5.25234e-16	380	46627108	47493912	866804	0.0910542	0.0207389	1.13216e-05	0.135169	0.018511	2.8543e-13
non_HDL_C	rs779632968	19	45233271	T	TA	0.439863	0.0387112	0.00327754	3.51303e-32	397	43932396	46686564	2754168	0.0378595	0.00490615	1.20587e-14	0.0367663	0.00434986	2.89347e-17
non_HDL_C	rs79220007	6	26098474	C	T	0.0775843	-0.047149	0.0060461	6.30899e-15	149	25183134	26819184	1636050	-0.0478352	0.00906572	1.31994e-07	-0.0464575	0.00801223	6.71821e-09
non_HDL_C	rs7953257	12	112684221	A	T	0.40389	-0.0233955	0.00336099	3.39281e-12	291	111612575	113130634	1518059	-0.0248948	0.00503378	7.60724e-07	-0.0215707	0.00445842	1.3122e-06
non_HDL_C	rs8211	10	94819053	C	T	0.383771	-0.02181	0.00333032	5.8097e-11	239	94290286	95572137	1281851	-0.0156493	0.00497793	0.00166867	-0.0275307	0.0044254	4.95742e-10
non_HDL_C	rs821840	16	56993886	G	A	0.325065	-0.0355554	0.00346047	9.29983e-25	342	56113528	57568518	1454990	-0.0162802	0.00518329	0.00168488	-0.0507485	0.00458965	2.10105e-28
non_HDL_C	rs838146	19	49248052	T	C	0.50058	-0.0286847	0.00325617	1.26907e-18	398	48956108	49655670	699562				-0.031431	0.00431933	3.4422e-13
non_HDL_C	rs9295128	6	160751531	T	G	0.0160971	-0.100389	0.0129334	8.40204e-15	166	159856463	161935583	2079120	-0.152474	0.0194684	4.86034e-15	-0.0609836	0.0170811	0.000356824
non_HDL_C	rs9297994	8	59392324	G	A	0.335331	0.024974	0.00343944	3.85572e-13	202	59081282	59652570	571288	0.0118579	0.00513917	0.021037	0.0348151	0.00457147	2.64467e-14
non_HDL_C	rs964184	11	116648917	G	C	0.131689	0.0650303	0.00478722	5.20418e-42	272	116141666	117517884	1376218	0.0231806	0.00716683	0.00121931	0.0978098	0.00635075	1.84373e-53
Remnant_C	1:25827633_CT_C	1	25827633	C	CT	0.449705	-0.0264268	0.00330752	1.35815e-15	5	25041697	26110915	1069218	-0.028652	0.00486927	4.01313e-09	-0.0230546	0.00445077	2.2242e-07
Remnant_C	1:55493843_CG_C	1	55493843	CG	C	0.257799	0.0275875	0.00374377	1.72752e-13	11	54617174	55922193	1305019	0.0277337	0.0055203	5.07195e-07	0.0263399	0.00503029	1.64194e-07
Remnant_C	16:71855318_CA_C	16	71855318	C	CA	0.371942	0.0220615	0.00339971	8.64968e-11	345	71073027	73311365	2238338	0.0255544	0.00500714	3.33988e-07	0.0187957	0.00457266	3.95199e-05
Remnant_C	2:20490196_TATTTACCATTCCTGTCGTTGAGTCTCA_T	2	20490196	TATTTACCATTCCTGTCGTTGAGTCTCA	T	0.229624	0.025504	0.00390911	6.85244e-11	45	20118519	21760295	1641776	0.02121	0.0057468	0.000223737	0.027029	0.00526742	2.88197e-07
Remnant_C	8:145030900_TC_T	8	145030900	T	TC	0.358655	0.0223615	0.00342873	6.96378e-11	212	144763893	145281968	518075	0.0158435	0.00505608	0.00172759	0.0270188	0.0046073	4.52355e-09
Remnant_C	9:136138765_GCGCCCACCACTA_G	9	136138765	G	GCGCCCACCACTA	0.18315	0.0552909	0.00420093	1.51935e-39	225	135610412	136405000	794588	0.0581482	0.00617402	4.69475e-21	0.0521143	0.00566142	3.47422e-20
Remnant_C	rs1013710	20	39882781	A	G	0.47838	0.0229499	0.0032545	1.773e-12	411	38892516	40142035	1249519	0.0163999	0.0047955	0.000626831	0.0284204	0.00437584	8.35e-11
Remnant_C	rs10260606	7	44584551	C	G	0.182064	0.0324125	0.0041941	1.09682e-14	176	43923815	44933543	1009728	0.0277445	0.00618387	7.24639e-06	0.036277	0.0056361	1.22771e-10
Remnant_C	rs10438978	18	47158186	T	C	0.180616	-0.0319102	0.00421674	3.82202e-14	380	46627108	47493912	866804	-0.0291978	0.00621622	2.64369e-06	-0.0316522	0.00566717	2.34046e-08
Remnant_C	rs11071373	15	58646053	G	A	0.191054	-0.0332292	0.0041542	1.26185e-15	326	57949389	59308720	1359331	-0.0395347	0.00612227	1.06984e-10	-0.026468	0.00558348	2.13582e-06
Remnant_C	rs11206517	1	55526428	G	T	0.0324837	0.0611066	0.00913692	2.27051e-11	11	54617174	55922193	1305019	0.064882	0.0135145	1.58197e-06	0.0513635	0.0122452	2.7362e-05
Remnant_C	rs11241702	5	122902603	A	G	0.45543	-0.0254272	0.00326543	6.90847e-15	137	122598876	123169053	570177	-0.0154922	0.00481418	0.00129122	-0.0310404	0.00438812	1.51783e-12
Remnant_C	rs11591147	1	55505647	T	G	0.0173725	-0.324906	0.0123859	2.14571e-151	11	54617174	55922193	1305019	-0.322858	0.0181094	5.69195e-71	-0.31221	0.0167698	3.12352e-77
Remnant_C	rs117113213	20	39165692	A	G	0.0316303	0.113014	0.00928223	4.3332e-34	411	38892516	40142035	1249519	0.112148	0.0137323	3.21059e-16	0.106489	0.0124374	1.12423e-17
Remnant_C	rs12208357	6	160543148	T	C	0.0687463	0.0778071	0.00641586	7.7921e-34	166	159856463	161935583	2079120	0.0684558	0.0094748	5.05006e-13	0.0818442	0.00861007	2.02971e-21
Remnant_C	rs12445401	16	72148419	G	A	0.187622	0.0481266	0.00415604	5.33634e-31	345	71073027	73311365	2238338	0.0448439	0.00612319	2.43433e-13	0.0513576	0.00558843	4.00007e-20
Remnant_C	rs1260326	2	27730940	T	C	0.392404	0.0418156	0.00332196	2.55392e-36	46	27109887	28651945	1542058	0.0326583	0.00489425	2.52447e-11	0.0476075	0.00446711	1.66408e-26
Remnant_C	rs12701713	7	1090505	A	G	0.218866	-0.0291095	0.00393004	1.29795e-13	168	779549	1530952	751403	-0.0289678	0.00578276	5.47266e-07	-0.0267905	0.00529109	4.12721e-07
Remnant_C	rs12740374	1	109817590	T	G	0.221302	-0.0983937	0.00389856	2.58937e-140	20	109567192	110068530	501338	-0.104928	0.00572673	7.55063e-75	-0.0867191	0.00525677	4.65667e-61
Remnant_C	rs12916	5	74656539	C	T	0.399966	0.0591515	0.00330713	1.7341e-71	133	74318235	75253678	935443	0.0489473	0.00486346	8.18407e-24	0.0672159	0.00445408	2.11428e-51
Remnant_C	rs13108218	4	3443931	A	G	0.378963	0.022748	0.00339379	2.05015e-11	105	3193931	3719826	525895	0.0146221	0.00500353	0.00347474	0.0290602	0.00456175	1.89343e-10
Remnant_C	rs13702	8	19824492	C	T	0.286365	-0.0248374	0.00359267	4.74878e-12	197	19335025	20291749	956724	-0.00442498	0.00529108	0.402983	-0.0412967	0.0048321	1.28782e-17
Remnant_C	rs140570886	6	161013013	C	T	0.0150308	-0.128404	0.0133779	8.22639e-22	166	159856463	161935583	2079120	-0.182545	0.0198312	3.49074e-20	-0.0838265	0.0178927	2.80382e-06
Remnant_C	rs147540853	19	11248104	A	G	0.0275917	-0.0817197	0.0099064	1.60492e-16	390	10833650	11608966	775316	-0.070899	0.0146477	1.29873e-06	-0.0833002	0.0132801	3.56583e-10
Remnant_C	rs147985405	19	11197750	GA	G	0.118508	-0.166278	0.00500184	1.27112e-241	390	10833650	11608966	775316	-0.147172	0.00738059	2.84582e-88	-0.173827	0.00671848	4.04618e-147
Remnant_C	rs149299515	15	58574993	G	A	0.0508878	-0.0502677	0.00750742	2.15199e-11	326	57949389	59308720	1359331	-0.0561026	0.0110694	4.02287e-07	-0.0404593	0.0100889	6.06883e-05
Remnant_C	rs150474434	2	118845121	A	G	0.0989815	-0.0360786	0.00546123	3.95053e-11	56	118415074	119095121	680047	-0.0377818	0.00800455	2.36171e-06	-0.0316009	0.00737675	1.83854e-05
Remnant_C	rs174564	11	61588305	G	A	0.350422	-0.0523113	0.00340162	2.46228e-53	264	60468792	62466262	1997470	-0.0491304	0.00500106	9.11798e-23	-0.0544332	0.00458257	1.6125e-32
Remnant_C	rs188247550	19	19396616	T	C	0.0116801	-0.112253	0.0151598	1.32086e-13	393	19120340	19976022	855682	-0.12869	0.0221994	6.77304e-09	-0.0911824	0.0204917	8.60713e-06
Remnant_C	rs1993453	8	59347184	A	G	0.33648	0.0276047	0.00343703	9.67792e-16	202	59081282	59652570	571288	0.0150447	0.00505858	0.00293933	0.0372132	0.00462568	8.7222e-16
Remnant_C	rs224433	20	34153850	T	C	0.205838	-0.0301057	0.00401458	6.45342e-14	410	33896310	34406012	509702	-0.0343118	0.00590411	6.21225e-09	-0.0225492	0.00540707	3.04439e-05
Remnant_C	rs2376866	19	45500712	T	C	0.14561	0.0347058	0.00462987	6.60514e-14	397	43932396	46686564	2754168	0.0300105	0.00679056	9.9072e-06	0.036626	0.00625109	4.66717e-09
Remnant_C	rs2517524	6	31025713	A	C	0.451778	0.0225011	0.0032546	4.73866e-12	150	28427045	33298606	4871561	0.0183227	0.00478718	0.000129567	0.0247443	0.00438277	1.64826e-08
Remnant_C	rs261290	15	58678720	T	C	0.346807	0.0751275	0.00340729	1.33367e-107	326	57949389	59308720	1359331	0.0741957	0.0050123	1.61408e-49	0.0718002	0.00458824	3.93205e-55
Remnant_C	rs261334	15	58726744	G	C	0.213035	0.0831962	0.00395352	3.39507e-98	326	57949389	59308720	1359331	0.0919259	0.00582277	4.5412e-56	0.0726611	0.0053181	1.84195e-42
Remnant_C	rs2737245	8	116658583	T	G	0.281323	-0.0241421	0.00362213	2.651e-11	206	116369034	117254010	884976	-0.0274507	0.00532451	2.53459e-07	-0.0203117	0.00487995	3.15356e-05
Remnant_C	rs2954021	8	126482077	A	G	0.493699	0.0603983	0.00324312	2.42788e-77	209	126198845	126894364	695519	0.0523922	0.00477168	4.98359e-28	0.0646639	0.00436636	1.43173e-49
Remnant_C	rs312030	2	21462743	T	C	0.0752486	-0.049002	0.00616435	1.88642e-15	45	20118519	21760295	1641776	-0.0409461	0.00905764	6.17389e-06	-0.0521417	0.00830911	3.50495e-10
Remnant_C	rs3178166	19	45594170	G	A	0.493792	-0.0311947	0.00324195	6.51866e-22	397	43932396	46686564	2754168	-0.0197509	0.00477699	3.55925e-05	-0.0385633	0.00435896	9.13675e-19
Remnant_C	rs3729640	19	45381917	T	C	0.205831	0.0566173	0.00403147	8.85328e-45	397	43932396	46686564	2754168	0.0475586	0.00593518	1.13311e-15	0.0631822	0.00542491	2.49891e-31
Remnant_C	rs3924043	7	21595043	A	C	0.245527	0.027739	0.00378609	2.37061e-13	172	21246397	21857283	610886	0.0190641	0.00559159	0.000651301	0.0330797	0.00508057	7.49949e-11
Remnant_C	rs429358	19	45411941	C	T	0.156993	0.156355	0.00444169	1.41808e-270	397	43932396	46686564	2754168	0.115642	0.0065526	1.38232e-69	0.184389	0.00596519	8.01265e-209
Remnant_C	rs4299376	2	44072576	G	T	0.322219	0.0442031	0.00347153	4.01417e-37	47	43205847	44349433	1143586	0.0316637	0.00511915	6.2241e-10	0.0535112	0.00466447	1.90295e-30
Remnant_C	rs472495	1	55521313	G	T	0.348972	-0.0420748	0.0034042	4.45578e-35	11	54617174	55922193	1305019	-0.0363517	0.00501852	4.40787e-13	-0.044973	0.00457508	8.56104e-23
Remnant_C	rs4860948	4	69340991	A	T	0.247596	0.031105	0.00376138	1.35291e-16	108	69077932	69846404	768472	0.0477891	0.00554343	6.7527e-18	0.015716	0.00505614	0.00188218
Remnant_C	rs556107	1	234853059	C	T	0.477617	-0.0324598	0.00326617	2.87734e-23	42	234592856	235108597	515741	-0.0250299	0.00481046	1.96304e-07	-0.0377581	0.00439362	8.52821e-18
Remnant_C	rs56267346	19	41353338	G	A	0.159424	-0.0312964	0.00444653	1.95134e-12	396	41091229	41603338	512109	-0.0299876	0.0065318	4.41707e-06	-0.030596	0.00599513	3.34076e-07
Remnant_C	rs5774609	1	63008827	T	TA	0.363828	-0.0592631	0.00340875	1.20139e-67	13	62656034	63791118	1135084	-0.0452537	0.00501208	1.76811e-19	-0.0688371	0.0045914	9.32923e-51
Remnant_C	rs58542926	19	19379549	T	C	0.0760193	-0.108106	0.00612311	1.05049e-69	393	19120340	19976022	855682	-0.137153	0.00901428	3.27079e-52	-0.0770452	0.00823902	8.82928e-21
Remnant_C	rs5880	16	57015091	C	G	0.0560156	0.0760231	0.00703086	3.04998e-27	342	56113528	57568518	1454990	0.0546978	0.0104456	1.64093e-07	0.0888258	0.00938733	3.07329e-21
Remnant_C	rs59379014	11	126228000	T	C	0.0722094	0.0506523	0.00625049	5.36146e-16	275	125975876	126494955	519079	0.0545276	0.00919949	3.09201e-09	0.0461806	0.00841257	4.04083e-08
Remnant_C	rs62074055	17	45771933	G	C	0.497318	-0.028784	0.00324825	7.97017e-19	366	45188952	46459146	1270194	-0.023026	0.00479181	1.54787e-06	-0.03355	0.00436296	1.48757e-14
Remnant_C	rs62117160	19	45232161	A	G	0.0456569	-0.263124	0.0077279	2.49363e-253	397	43932396	46686564	2754168	-0.232678	0.011444	1.09112e-91	-0.279537	0.010347	3.517e-160
Remnant_C	rs6459450	6	16124560	C	T	0.30319	-0.0270152	0.00354211	2.41675e-14	146	15874560	16376934	502374	-0.0195756	0.00521797	0.000175838	-0.0334555	0.00476321	2.17375e-12
Remnant_C	rs6689	6	32627700	G	A	0.188155	0.0440844	0.00414729	2.20599e-26	150	28427045	33298606	4871561	0.0363954	0.00611311	2.63205e-09	0.0507647	0.00557434	8.62912e-20
Remnant_C	rs6709904	2	44080324	G	A	0.111027	-0.0346653	0.00517074	2.03183e-11	47	43205847	44349433	1143586	-0.0333426	0.00762561	1.22998e-05	-0.0335361	0.00694743	1.38721e-06
Remnant_C	rs6874202	5	156391628	T	C	0.363376	-0.0360789	0.00336676	8.69716e-27	141	155617109	156730648	1113539	-0.0290089	0.00496443	5.13433e-09	-0.0406627	0.00452398	2.55334e-19
Remnant_C	rs693	2	21232195	G	A	0.475284	-0.0789039	0.00324489	2.08556e-130	45	20118519	21760295	1641776	-0.0704142	0.00478683	6.3569e-49	-0.0847284	0.00435856	5.08215e-84
Remnant_C	rs6938647	6	160986915	A	C	0.212565	0.0338805	0.00404602	5.61886e-17	166	159856463	161935583	2079120	0.0499192	0.00596646	6.01711e-17	0.019651	0.0054353	0.000299983
Remnant_C	rs7140110	13	114544024	C	T	0.296884	0.0291679	0.00355806	2.46566e-16	305	114294024	114883822	589798	0.0189604	0.00524344	0.000299321	0.0365705	0.00478372	2.11142e-14
Remnant_C	rs7249753	19	11192226	C	T	0.0601243	0.0437196	0.00681556	1.41455e-10	390	10833650	11608966	775316	0.043352	0.0100746	1.68615e-05	0.0376599	0.00913923	3.78041e-05
Remnant_C	rs7254892	19	45389596	A	G	0.0317083	-0.345015	0.00921687	1.492e-305	397	43932396	46686564	2754168	-0.309022	0.013622	1.32006e-113	-0.368612	0.0123603	1.39496e-194
Remnant_C	rs72658867	19	11231203	A	G	0.0122867	-0.2378	0.0147038	8.60161e-59	390	10833650	11608966	775316	-0.220296	0.0216888	3.17542e-24	-0.242323	0.0197529	1.42785e-34
Remnant_C	rs72902579	2	21276008	C	T	0.043721	-0.0746406	0.00792116	4.43327e-21	45	20118519	21760295	1641776	-0.0806054	0.0116856	5.31501e-12	-0.0684274	0.0106396	1.27019e-10
Remnant_C	rs73045960	19	46295223	G	A	0.0158001	-0.112637	0.0130114	4.89068e-18	397	43932396	46686564	2754168	-0.0943383	0.0191029	7.88948e-07	-0.12093	0.0175505	5.59471e-12
Remnant_C	rs740516	17	67082962	G	C	0.148705	-0.0417638	0.00457459	6.94627e-20	370	65582390	67526383	1943993	-0.0478155	0.00673071	1.22036e-12	-0.0354684	0.00615883	8.48852e-09
Remnant_C	rs77542162	17	67081278	G	A	0.0233012	0.1376	0.0107419	1.50138e-37	370	65582390	67526383	1943993	0.133161	0.0159868	8.23709e-17	0.135518	0.0143218	3.07228e-21
Remnant_C	rs77960347	18	47109955	G	A	0.0137511	0.142465	0.0139132	1.33824e-24	380	46627108	47493912	866804	0.121984	0.0204344	2.38807e-09	0.163012	0.0187599	3.69682e-18
Remnant_C	rs7970695	12	121423376	G	A	0.376491	0.029497	0.00335386	1.44295e-18	293	121153724	121674861	521137	0.021505	0.00493749	1.3294e-05	0.0361159	0.00451268	1.2248e-15
Remnant_C	rs8211	10	94819053	C	T	0.383773	-0.0228484	0.00333267	7.10805e-12	239	94290286	95572137	1281851	-0.016503	0.00490517	0.00076739	-0.0287044	0.00448539	1.56524e-10
Remnant_C	rs821840	16	56993886	G	A	0.325067	-0.0608825	0.00346112	3.31171e-69	342	56113528	57568518	1454990	-0.042466	0.00510599	9.15687e-17	-0.0743296	0.00464871	1.7848e-57
Remnant_C	rs838146	19	49248052	T	C	0.500575	-0.031034	0.00325856	1.68772e-21	398	48956108	49655670	699562				-0.0328922	0.00437804	5.82709e-14
Remnant_C	rs907866	2	20371380	A	G	0.444845	-0.0244689	0.00328116	8.8631e-14	45	20118519	21760295	1641776	-0.0192888	0.00483968	6.73782e-05	-0.0281848	0.00440787	1.62097e-10
Remnant_C	rs964184	11	116648917	G	C	0.131692	0.0858616	0.0047889	7.9873e-72	272	116141666	117517884	1376218	0.0416357	0.00706116	3.72793e-09	0.11969	0.00643334	3.95739e-77
Total_C	1:25827633_CT_C	1	25827633	C	CT	0.449709	-0.0274575	0.00330282	9.36481e-17	5	25041697	26110915	1069218	-0.0273708	0.00492207	2.69282e-08	-0.0250436	0.00419073	2.29545e-09
Total_C	1:55493843_CG_C	1	55493843	CG	C	0.257812	0.0256735	0.00373921	6.62181e-12	11	54617174	55922193	1305019	0.0264364	0.00558175	2.18075e-06	0.022725	0.00473682	1.60876e-06
Total_C	16:72078989_TG_T	16	72078989	T	TG	0.177265	0.0418646	0.00428512	1.53718e-22	345	71073027	73311365	2238338	0.0418711	0.00639133	5.73819e-11	0.0405664	0.00543326	8.31432e-14
Total_C	19:11196356_AC_A	19	11196356	A	AC	0.118898	-0.149209	0.0049889	4.41838e-196	390	10833650	11608966	775316	-0.135091	0.00744972	2.35019e-73	-0.147718	0.00631911	1.55291e-120
Total_C	6:34622561_AG_A	6	34622561	A	AG	0.11562	-0.0354809	0.00506493	2.47436e-12	151	33917701	35776811	1859110	-0.033434	0.00754627	9.41143e-06	-0.0364872	0.00642696	1.37278e-08
Total_C	6:35218489_CT_C	6	35218489	CT	C	0.144231	0.0300022	0.00468097	1.46451e-10	151	33917701	35776811	1859110	0.0355507	0.00696291	3.30232e-07	0.023858	0.00594721	6.0344e-05
Total_C	9:136138765_GCGCCCACCACTA_G	9	136138765	G	GCGCCCACCACTA	0.183151	0.0532169	0.00419542	7.45854e-37	225	135610412	136405000	794588	0.0513662	0.00624205	1.91253e-16	0.0524456	0.00533051	7.84892e-23
Total_C	rs10426401	19	45147719	G	T	0.243699	-0.0343584	0.00377008	8.05416e-20	397	43932396	46686564	2754168	-0.0320544	0.00560012	1.04455e-08	-0.0339725	0.00479675	1.42592e-12
Total_C	rs10438978	18	47158186	T	C	0.180623	-0.0533291	0.00420966	9.1759e-37	380	46627108	47493912	866804	-0.0472607	0.00628283	5.43676e-14	-0.0536561	0.00533353	8.50421e-24
Total_C	rs11071373	15	58646053	G	A	0.191059	-0.033918	0.00414833	2.94493e-16	326	57949389	59308720	1359331	-0.038274	0.00618855	6.25175e-10	-0.0273859	0.00525783	1.90659e-07
Total_C	rs11206517	1	55526428	G	T	0.0324885	0.061243	0.00912411	1.92221e-11	11	54617174	55922193	1305019	0.0697331	0.0136605	3.31998e-07	0.0457451	0.0115298	7.26627e-05
Total_C	rs1131163	6	31324888	T	G	0.444494	0.0219912	0.00333262	4.15716e-11	150	28427045	33298606	4871561	0.0165613	0.00496516	0.000851812	0.0247379	0.00422906	4.94605e-09
Total_C	rs113588790	2	21364562	T	C	0.04163	0.0592622	0.00812137	2.95237e-13	45	20118519	21760295	1641776	0.0465969	0.012078	0.000114398	0.0686488	0.0103218	2.92935e-11
Total_C	rs11591147	1	55505647	T	G	0.0173711	-0.292039	0.0123739	5.63733e-123	11	54617174	55922193	1305019	-0.284566	0.0183135	2.24558e-54	-0.274278	0.0157956	1.92784e-67
Total_C	rs1168127	1	63136078	C	A	0.356377	-0.0454666	0.00339481	6.94178e-41	13	62656034	63791118	1135084	-0.0320497	0.00505713	2.34609e-10	-0.0534164	0.00430762	2.7582e-35
Total_C	rs1169289	12	121416622	G	C	0.435717	0.028268	0.00332721	1.97658e-17	293	121153724	121674861	521137	0.0207117	0.00495274	2.89405e-05	0.0324573	0.00422546	1.58849e-14
Total_C	rs117113213	20	39165692	A	G	0.0316325	0.0869322	0.00927121	6.88669e-21	411	38892516	40142035	1249519	0.0962947	0.0138826	4.0512e-12	0.0702353	0.0117137	2.02957e-09
Total_C	rs11789603	9	107647019	T	C	0.107874	0.0407611	0.0052218	5.93527e-15	223	107269327	107993081	723754	0.0352839	0.00776191	5.48046e-06	0.0420837	0.00663952	2.33192e-10
Total_C	rs118147862	19	45319631	A	G	0.0411017	-0.358998	0.00817953	0	397	43932396	46686564	2754168	-0.344746	0.0122101	1.37233e-174	-0.344522	0.0103642	5.66959e-241
Total_C	rs11991231	8	19907912	C	T	0.104292	0.0467637	0.0052963	1.06011e-18	197	19335025	20291749	956724	0.0644322	0.0078831	3.03574e-16	0.0274838	0.00672643	4.39322e-05
Total_C	rs12208357	6	160543148	T	C	0.0687431	0.0568907	0.00640877	6.9266e-19	166	159856463	161935583	2079120	0.0467504	0.00957831	1.05806e-06	0.0606917	0.00811041	7.31285e-14
Total_C	rs1260326	2	27730940	T	C	0.392386	0.0372405	0.00331776	3.15359e-29	46	27109887	28651945	1542058	0.0310542	0.00494756	3.47522e-10	0.0392131	0.00420681	1.17086e-20
Total_C	rs12740374	1	109817590	T	G	0.221307	-0.0986827	0.00389319	1.64948e-141	20	109567192	110068530	501338	-0.10848	0.00578834	3.2454e-78	-0.0808888	0.00494989	5.96247e-60
Total_C	rs13107325	4	103188709	T	C	0.0746311	-0.0443786	0.00616678	6.20467e-13	115	102862470	103448082	585612	-0.0536814	0.00915461	4.53827e-09	-0.030196	0.00785031	0.000119905
Total_C	rs13211653	6	32597088	G	A	0.147392	0.0407473	0.00456641	4.56623e-19	150	28427045	33298606	4871561	0.0334246	0.00683011	9.91303e-07	0.0451016	0.00577488	5.77482e-15
Total_C	rs147540853	19	11248104	A	G	0.0275909	-0.0657012	0.00989375	3.13084e-11	390	10833650	11608966	775316	-0.0654075	0.0148068	1.00012e-05	-0.0570412	0.0125063	5.09709e-06
Total_C	rs149299515	15	58574993	G	A	0.0508859	-0.0489638	0.00749959	6.64464e-11	326	57949389	59308720	1359331	-0.0478197	0.0111939	1.93998e-05	-0.0438426	0.00950266	3.96021e-06
Total_C	rs16926246	10	71093392	T	C	0.130471	-0.0336639	0.00480726	2.51855e-12	236	70843392	71344504	501112	-0.0348323	0.00715412	1.12445e-06	-0.0287551	0.00610641	2.4925e-06
Total_C	rs174564	11	61588305	G	A	0.350425	-0.0712907	0.00339522	8.96735e-98	264	60468792	62466262	1997470	-0.0664777	0.00505292	1.70622e-39	-0.0712251	0.00431245	3.37585e-61
Total_C	rs17699030	19	11330942	G	A	0.0334094	-0.0737021	0.00899478	2.5449e-16	390	10833650	11608966	775316	-0.0486005	0.0133773	0.000280233	-0.0851997	0.0114319	9.21021e-14
Total_C	rs1800961	20	43042364	T	C	0.0312521	-0.097115	0.00930345	1.67885e-25	412	42792364	45042560	2250196	-0.0782215	0.0137884	1.40775e-08	-0.111272	0.0118599	6.58451e-21
Total_C	rs183130	16	56991363	T	C	0.324564	0.0449184	0.00345763	1.42713e-38	342	56113528	57568518	1454990	0.0530357	0.00515896	8.92818e-25	0.0346181	0.00438198	2.81453e-15
Total_C	rs2070895	15	58723939	A	G	0.218581	0.0886679	0.0039194	3.65262e-113	326	57949389	59308720	1359331	0.0926491	0.00583834	1.24358e-56	0.07833	0.00497461	8.52867e-56
Total_C	rs2223745	20	39713869	A	G	0.474806	0.0208815	0.00324058	1.16827e-10	411	38892516	40142035	1249519	0.0172831	0.00483828	0.000354251	0.0232753	0.00410465	1.42797e-08
Total_C	rs224433	20	34153850	T	C	0.205834	-0.0292911	0.00400942	2.77209e-13	410	33896310	34406012	509702	-0.0330246	0.00596854	3.15471e-08	-0.0213212	0.00509175	2.82412e-05
Total_C	rs2250802	10	113921354	G	A	0.273931	0.0270285	0.00363919	1.115e-13	244	113660721	114456683	795962	0.0186019	0.00543848	0.000625508	0.0312508	0.00460582	1.16667e-11
Total_C	rs2376866	19	45500712	T	C	0.145609	0.0433708	0.00462306	6.57833e-21	397	43932396	46686564	2754168	0.0414152	0.00686246	1.59562e-09	0.0408773	0.0058863	3.82159e-12
Total_C	rs261290	15	58678720	T	C	0.346793	0.077737	0.00340235	2.19278e-115	326	57949389	59308720	1359331	0.0706037	0.00506705	4.39332e-44	0.0770028	0.00431905	5.44234e-71
Total_C	rs2642438	1	220970028	A	G	0.296941	-0.0299812	0.00354021	2.4976e-17	40	220720028	221251142	531114	-0.0283087	0.00527838	8.19904e-08	-0.0288884	0.00448964	1.24456e-10
Total_C	rs268	8	19813529	G	A	0.0183298	-0.0869574	0.0120652	5.7297e-13	197	19335025	20291749	956724	-0.118293	0.0178287	3.26442e-11	-0.0526731	0.0154219	0.000636976
Total_C	rs2740488	9	107661742	C	A	0.263528	-0.0370976	0.00369075	9.17301e-24	223	107269327	107993081	723754	-0.029969	0.00549225	4.86635e-08	-0.0404665	0.00468802	6.12032e-18
Total_C	rs2954021	8	126482077	A	G	0.493696	0.0383179	0.00324053	2.9905e-32	209	126198845	126894364	695519	0.0326115	0.00482551	1.40642e-11	0.0398391	0.00411403	3.61529e-22
Total_C	rs3178166	19	45594170	G	A	0.4938	-0.0330811	0.00323747	1.66807e-24	397	43932396	46686564	2754168	-0.0216065	0.00482861	7.6622e-06	-0.0392463	0.00410431	1.17714e-21
Total_C	rs3729640	19	45381917	T	C	0.205821	0.0540496	0.00402626	4.55329e-41	397	43932396	46686564	2754168	0.0492916	0.0060003	2.15303e-16	0.0549138	0.00510841	6.14938e-27
Total_C	rs3846662	5	74651084	G	A	0.422585	0.052539	0.00327552	7.34079e-58	133	74318235	75253678	935443	0.0423782	0.00487368	3.51627e-18	0.0583999	0.00416104	1.04917e-44
Total_C	rs4129767	17	76403984	A	G	0.488566	0.0250723	0.0032391	9.951e-15	372	76140080	76654189	514109	0.024551	0.00483007	3.72383e-07	0.0233392	0.00410731	1.33214e-08
Total_C	rs4149303	9	107594515	G	A	0.121024	0.0331003	0.00496619	2.65148e-11	223	107269327	107993081	723754	0.0305562	0.00738395	3.50383e-05	0.0324194	0.00631322	2.8242e-07
Total_C	rs429358	19	45411941	C	T	0.156985	0.144944	0.0044378	2.47338e-233	397	43932396	46686564	2754168	0.109231	0.00662523	5.59991e-61	0.163394	0.00562016	4.56872e-185
Total_C	rs4299376	2	44072576	G	T	0.322222	0.0388032	0.00346732	4.60246e-29	47	43205847	44349433	1143586	0.0254466	0.00517471	8.78172e-07	0.0475148	0.00439318	3.00608e-27
Total_C	rs472495	1	55521313	G	T	0.348985	-0.0395748	0.00340005	2.66108e-31	11	54617174	55922193	1305019	-0.0359952	0.00507348	1.30538e-12	-0.0393499	0.00430865	6.79454e-20
Total_C	rs4788815	16	71634811	A	T	0.344082	-0.0228603	0.0034126	2.10734e-11	345	71073027	73311365	2238338	-0.0270277	0.00508959	1.09659e-07	-0.0174129	0.00432674	5.71436e-05
Total_C	rs4836022	5	122894428	C	T	0.456714	-0.0254706	0.00325736	5.33527e-15	137	122598876	123169053	570177	-0.0189058	0.0048601	0.000100322	-0.0274231	0.00412826	3.09382e-11
Total_C	rs4841132	8	9183596	A	G	0.0921497	-0.0709021	0.00561207	1.42094e-36	193	8884563	9576959	692396	-0.0736246	0.008403	1.95637e-18	-0.0609857	0.00709144	8.08987e-18
Total_C	rs4860948	4	69340991	A	T	0.247592	0.0331578	0.00375606	1.07621e-18	108	69077932	69846404	768472	0.0466648	0.00560337	8.33945e-17	0.01903	0.00476079	6.41318e-05
Total_C	rs515135	2	21286057	T	C	0.179434	-0.102949	0.00421125	8.83643e-132	45	20118519	21760295	1641776	-0.110025	0.00626453	6.1856e-69	-0.0908607	0.00535123	1.43239e-64
Total_C	rs533617	2	21233972	C	T	0.0394491	-0.0838428	0.00831719	6.82098e-24	45	20118519	21760295	1641776	-0.0758591	0.0123639	8.5223e-10	-0.0797595	0.0105755	4.66904e-14
Total_C	rs556107	1	234853059	C	T	0.477613	-0.0371251	0.00326136	5.1811e-30	42	234592856	235108597	515741	-0.0327718	0.00486278	1.60122e-11	-0.0382417	0.00413599	2.37239e-20
Total_C	rs55714927	17	7080316	T	C	0.192259	-0.0280916	0.00410845	8.08188e-12	354	6330851	7777946	1447095	-0.0292596	0.00610731	1.66296e-06	-0.0252055	0.00522381	1.40121e-06
Total_C	rs58542926	19	19379549	T	C	0.0760271	-0.0936359	0.00611559	6.94247e-53	393	19120340	19976022	855682	-0.119468	0.00911505	3.28221e-39	-0.0623778	0.00775779	9.03087e-16
Total_C	rs5880	16	57015091	C	G	0.0560142	-0.0459088	0.00702278	6.28674e-11	342	56113528	57568518	1454990	-0.0602003	0.010559	1.1925e-08	-0.0328529	0.00884246	0.000203025
Total_C	rs61679753	19	45400747	A	T	0.0305348	-0.387919	0.00936189	0	397	43932396	46686564	2754168	-0.383319	0.0139806	8.30074e-165	-0.366782	0.0118562	3.71625e-209
Total_C	rs61905717	11	116919208	A	G	0.180538	0.0410709	0.00420757	1.67229e-22	272	116141666	117517884	1376218	0.0258631	0.00628474	3.87145e-05	0.051637	0.00532706	3.29051e-22
Total_C	rs62074055	17	45771933	G	C	0.49732	-0.0295153	0.00324387	9.21841e-20	366	45188952	46459146	1270194	-0.0251365	0.0048434	2.10935e-07	-0.0316755	0.00410853	1.27262e-14
Total_C	rs62275880	4	3469826	T	A	0.258903	0.0245238	0.00371548	4.11009e-11	105	3193931	3719826	525895	0.0151494	0.0055366	0.00621609	0.0306882	0.00471386	7.5405e-11
Total_C	rs6602911	13	114547372	T	C	0.356598	0.0217993	0.00338897	1.25894e-10	305	114294024	114883822	589798	0.0142408	0.0050506	0.00480906	0.0272317	0.00429881	2.38782e-10
Total_C	rs6721748	2	203578306	C	G	0.469226	-0.0219186	0.00324879	1.5168e-11	69	203246575	203828306	581731	-0.0234497	0.00485313	1.35475e-06	-0.0186825	0.00411327	5.57883e-06
Total_C	rs6874202	5	156391628	T	C	0.363381	-0.0292549	0.00336263	3.344e-18	141	155617109	156730648	1113539	-0.0225035	0.00501901	7.3472e-06	-0.0325331	0.00426024	2.25225e-14
Total_C	rs6938647	6	160986915	A	C	0.212561	0.0329939	0.00404043	3.2097e-16	166	159856463	161935583	2079120	0.0450483	0.00602976	8.03549e-14	0.0208632	0.00511919	4.59561e-05
Total_C	rs72658867	19	11231203	A	G	0.0122901	-0.201878	0.0146847	5.52647e-43	390	10833650	11608966	775316	-0.189538	0.0219273	5.52005e-18	-0.195743	0.0185987	6.86791e-26
Total_C	rs72836561	17	41926126	T	C	0.0318	-0.08434	0.00923849	6.96629e-20	364	41559207	42421206	861999	-0.107198	0.0137878	7.63598e-15	-0.0614051	0.0117057	1.55979e-07
Total_C	rs73050374	19	46146269	G	A	0.0396093	-0.0662847	0.00836339	2.28328e-15	397	43932396	46686564	2754168	-0.0630936	0.0125559	5.04429e-07	-0.0610416	0.0105438	7.08749e-09
Total_C	rs740516	17	67082962	G	C	0.148701	-0.034373	0.0045685	5.33997e-14	370	65582390	67526383	1943993	-0.0394959	0.0068044	6.4793e-09	-0.02763	0.00579892	1.89412e-06
Total_C	rs76423146	8	19820480	T	C	0.0272976	-0.0653667	0.00995292	5.1267e-11	197	19335025	20291749	956724	-0.0815411	0.0149283	4.71595e-08	-0.0490881	0.0125579	9.2757e-05
Total_C	rs771193934	20	17844518	AGGCATGCTGCCAAGAAT	A	0.342932	0.0224441	0.00342726	5.81926e-11	407	17594492	18094684	500192	0.026289	0.00511816	2.80632e-07	0.0166197	0.0043408	0.000128894
Total_C	rs77542162	17	67081278	G	A	0.0233002	0.105511	0.0107295	8.15912e-23	370	65582390	67526383	1943993	0.102398	0.0161627	2.37779e-10	0.099307	0.0134886	1.82129e-13
Total_C	rs776516693	11	126241852	T	TTCTG	0.132811	0.0333715	0.00478413	3.05855e-12	275	125975876	126494955	519079	0.0407387	0.00713019	1.11001e-08	0.0236128	0.00606971	0.000100198
Total_C	rs77960347	18	47109955	G	A	0.0137494	0.19099	0.0138922	5.48883e-43	380	46627108	47493912	866804	0.163819	0.0206526	2.17944e-15	0.206785	0.0176614	1.21191e-31
Total_C	rs79120103	18	19640350	G	A	0.0297898	-0.0638816	0.00952119	1.9596e-11	376	19340465	19906095	565630	-0.0730873	0.0140763	2.08255e-07	-0.0504262	0.0121643	3.39439e-05
Total_C	rs79220007	6	26098474	C	T	0.0775805	-0.0435605	0.00604248	5.65528e-13	149	25183134	26819184	1636050	-0.0433522	0.00903059	1.58456e-06	-0.0422105	0.00764692	3.3996e-08
Total_C	rs7953257	12	112684221	A	T	0.403893	-0.0279259	0.00335937	9.40674e-17	291	111612575	113130634	1518059	-0.0282901	0.00501594	1.70558e-08	-0.0257418	0.00425493	1.45481e-09
Total_C	rs8112972	19	46390605	A	G	0.12281	-0.0327175	0.00493874	3.48978e-11	397	43932396	46686564	2754168	-0.0328812	0.00738441	8.48649e-06	-0.0286495	0.00624804	4.53753e-06
Total_C	rs838146	19	49248052	T	C	0.500578	-0.0278198	0.00325414	1.25022e-17	398	48956108	49655670	699562				-0.0307543	0.00412211	8.66767e-14
Total_C	rs907866	2	20371380	A	G	0.444841	-0.0263093	0.00327638	9.80516e-16	45	20118519	21760295	1641776	-0.0229625	0.00489124	2.67509e-06	-0.0273956	0.00415066	4.12358e-11
Total_C	rs9297994	8	59392324	G	A	0.335332	0.0234029	0.00343705	9.85648e-12	202	59081282	59652570	571288	0.0129075	0.00511926	0.0116917	0.0302501	0.0043623	4.10292e-12
Total_C	rs9769088	7	1029585	C	T	0.391503	-0.024345	0.00335547	4.02287e-13	168	779549	1530952	751403	-0.0193656	0.00500189	0.000108181	-0.0260443	0.0042562	9.44284e-10
VLDL_C	12:57753548_GATTA_G	12	57753548	G	GATTA	0.243859	-0.0301308	0.00378106	1.61005e-15	285	55716968	58691256	2974288	-0.02918	0.00543673	8.01715e-08	-0.0295731	0.00524929	1.76815e-08
VLDL_C	1:25827633_CT_C	1	25827633	C	CT	0.449697	-0.0219862	0.00331325	3.23517e-11	5	25041697	26110915	1069218	-0.0261004	0.00474001	3.67298e-08	-0.0173734	0.00462003	0.000169698
VLDL_C	15:58679807_CAGA_C	15	58679807	C	CAGA	0.356078	0.0624877	0.00340701	4.53712e-75	326	57949389	59308720	1359331	0.0667367	0.00487013	1.07482e-42	0.055826	0.00475524	8.34783e-32
VLDL_C	7:44597826_CTCTT_C	7	44597826	C	CTCTT	0.445406	-0.0275717	0.00328591	4.85705e-17	176	43923815	44933543	1009728	-0.0254988	0.00470356	5.93627e-08	-0.0297418	0.00458014	8.41702e-11
VLDL_C	9:136138765_GCGCCCACCACTA_G	9	136138765	G	GCGCCCACCACTA	0.183147	0.0436812	0.00420854	3.13232e-25	225	135610412	136405000	794588	0.0519725	0.00601171	5.45926e-18	0.0362364	0.00587625	7.00413e-10
VLDL_C	rs1013710	20	39882781	A	G	0.478387	0.0224246	0.00326054	6.10663e-12	411	38892516	40142035	1249519	0.0130768	0.00467052	0.00511361	0.0304488	0.00454163	2.03318e-11
VLDL_C	rs10421035	19	45356674	G	A	0.244704	-0.0275503	0.00385102	8.45905e-13	397	43932396	46686564	2754168	-0.0332939	0.00550744	1.49795e-09	-0.0209783	0.00537197	9.42306e-05
VLDL_C	rs10455872	6	161010118	G	A	0.0817091	-0.081516	0.00593045	5.69686e-43	166	159856463	161935583	2079120	-0.109082	0.00851666	1.59629e-37	-0.055078	0.00824157	2.35385e-11
VLDL_C	rs11057397	12	124419728	T	C	0.335792	-0.0240215	0.00344413	3.07703e-12	294	122037290	125632252	3594962	-0.0105414	0.00492382	0.032285	-0.0345541	0.00480493	6.45791e-13
VLDL_C	rs11241702	5	122902603	A	G	0.455436	-0.0220532	0.00327132	1.5736e-11	137	122598876	123169053	570177	-0.0118718	0.00468849	0.0113392	-0.0281229	0.00455426	6.63892e-10
VLDL_C	rs113206087	2	21048037	T	G	0.0305795	-0.0829434	0.00950474	2.647e-18	45	20118519	21760295	1641776	-0.0785409	0.0135858	7.44673e-09	-0.0764205	0.0132632	8.34502e-09
VLDL_C	rs114165349	1	27021913	C	G	0.0231236	0.0878247	0.0108329	5.20782e-16	6	26737646	27534913	797267	0.0719153	0.0155482	3.74571e-06	0.100105	0.0150638	3.03962e-11
VLDL_C	rs11591147	1	55505647	T	G	0.0173733	-0.260645	0.012415	9.55961e-98	11	54617174	55922193	1305019	-0.268199	0.0176421	3.98467e-52	-0.244357	0.0174159	1.11394e-44
VLDL_C	rs116843064	19	8429323	A	G	0.0194066	-0.14126	0.0117587	3.11323e-33	389	7718168	8718337	1000169	-0.101902	0.016617	8.69403e-10	-0.167679	0.0165778	4.88074e-24
VLDL_C	rs117113213	20	39165692	A	G	0.0316288	0.115954	0.00929834	1.11804e-35	411	38892516	40142035	1249519	0.112432	0.013371	4.2093e-17	0.112097	0.0129086	3.87836e-18
VLDL_C	rs117310449	19	45393516	T	C	0.0118337	0.153203	0.015015	1.94434e-24	397	43932396	46686564	2754168	0.141744	0.0215211	4.53509e-11	0.16399	0.0209032	4.36425e-15
VLDL_C	rs12208357	6	160543148	T	C	0.0687492	0.0841565	0.00642597	3.59558e-39	166	159856463	161935583	2079120	0.0789735	0.00922451	1.13395e-17	0.0847408	0.00893461	2.48444e-21
VLDL_C	rs1260326	2	27730940	T	C	0.392394	0.0695188	0.00332523	6.02203e-97	46	27109887	28651945	1542058	0.0587226	0.00476282	6.72358e-35	0.0763685	0.00463229	5.54179e-61
VLDL_C	rs12679834	8	19820433	C	T	0.101353	-0.129911	0.00537653	8.63381e-129	197	19335025	20291749	956724	-0.109034	0.00769268	1.49527e-45	-0.145489	0.00749655	9.48394e-84
VLDL_C	rs12721043	11	116692293	A	C	0.0110229	-0.160998	0.0155818	5.10408e-25	272	116141666	117517884	1376218	-0.198668	0.0223603	6.51862e-19	-0.126459	0.0216692	5.36672e-09
VLDL_C	rs12740374	1	109817590	T	G	0.221309	-0.0810824	0.00390736	1.52711e-95	20	109567192	110068530	501338	-0.0855689	0.00557943	5.10569e-53	-0.0723764	0.00545798	4.22753e-40
VLDL_C	rs12916	5	74656539	C	T	0.399969	0.0527142	0.00331337	5.92322e-57	133	74318235	75253678	935443	0.0458728	0.00473593	3.54286e-22	0.0585357	0.00462384	1.05627e-36
VLDL_C	rs12933677	16	83983775	C	T	0.466712	-0.0211249	0.00328786	1.32082e-10	348	83730529	84233775	503246	-0.0210358	0.00470166	7.68234e-06	-0.0204303	0.00458646	8.41875e-06
VLDL_C	rs13108218	4	3443931	A	G	0.378961	0.0306273	0.00339991	2.11275e-19	105	3193931	3719826	525895	0.0232621	0.00487226	1.80552e-06	0.036331	0.00473484	1.69412e-14
VLDL_C	rs13246993	7	73022746	A	G	0.128617	-0.0584333	0.00485029	2.05908e-33	179	72601167	73373473	772306	-0.044929	0.0069638	1.11109e-10	-0.0669939	0.00674263	2.97826e-23
VLDL_C	rs13277801	8	59353534	C	T	0.336488	0.0300028	0.00344298	2.9509e-18	202	59081282	59652570	571288	0.0186742	0.00492585	0.000150107	0.0387707	0.00480077	6.76974e-16
VLDL_C	rs13389219	2	165528876	T	C	0.393925	-0.03009	0.00332422	1.41967e-19	61	165161794	165802706	640912	-0.0184421	0.00476077	0.000107245	-0.0388571	0.00463086	4.88505e-17
VLDL_C	rs138175288	19	11189980	A	C	0.118875	-0.138297	0.00500478	9.6379e-168	390	10833650	11608966	775316	-0.121706	0.0071785	2.26372e-64	-0.145868	0.00696462	3.41231e-97
VLDL_C	rs139974673	15	44027885	C	T	0.02461	0.103775	0.0104893	4.49972e-23	323	43427975	44679868	1251893	0.100954	0.0149755	1.57978e-11	0.105656	0.0146528	5.60713e-13
VLDL_C	rs140570886	6	161013013	C	T	0.0150315	-0.238718	0.0133917	5.08879e-71	166	159856463	161935583	2079120	-0.290613	0.0192942	3.32613e-51	-0.194475	0.0185589	1.11436e-25
VLDL_C	rs1446510	2	113851517	T	C	0.39003	-0.021722	0.00332994	6.89791e-11	55	113588145	114117288	529143	-0.0154877	0.00477572	0.00118321	-0.025879	0.00463322	2.33588e-08
VLDL_C	rs1471251	4	87976359	T	A	0.398204	0.0313339	0.00333157	5.2507e-21	112	87721600	88481392	759792	0.0299899	0.00477094	3.27366e-10	0.0313846	0.00464185	1.37566e-11
VLDL_C	rs147530811	12	123817477	A	C	0.0345153	0.0577611	0.00898833	1.31117e-10	294	122037290	125632252	3594962	0.0457507	0.0129616	0.000416219	0.0683336	0.0124488	4.04837e-08
VLDL_C	rs147540853	19	11248104	A	G	0.0275928	-0.0725028	0.00992339	2.75777e-13	390	10833650	11608966	775316	-0.0563092	0.0142632	7.8913e-05	-0.0797219	0.0137817	7.28902e-09
VLDL_C	rs17331151	3	52844534	T	C	0.113398	-0.0380935	0.00511435	9.4903e-14	83	52049521	53097544	1048023	-0.0392566	0.00729886	7.5316e-08	-0.0385287	0.00714674	7.01871e-08
VLDL_C	rs1800480	2	21266932	C	G	0.0123383	-0.134977	0.0147337	5.18606e-20	45	20118519	21760295	1641776	-0.116738	0.0212143	3.74869e-08	-0.151264	0.0204305	1.33324e-13
VLDL_C	rs1801177	8	19805708	A	G	0.0175497	0.116586	0.0123691	4.32263e-21	197	19335025	20291749	956724	0.0818966	0.0178377	4.41274e-06	0.138821	0.0171301	5.37941e-16
VLDL_C	rs1835346	6	161162290	G	A	0.0239971	-0.0687034	0.0105802	8.40289e-11	166	159856463	161935583	2079120	-0.0865794	0.0152046	1.24279e-08	-0.0573914	0.0146959	9.41869e-05
VLDL_C	rs188247550	19	19396616	T	C	0.0116806	-0.122391	0.0151875	7.75762e-16	393	19120340	19976022	855682	-0.148513	0.0216184	6.47481e-12	-0.0935169	0.0212694	1.0998e-05
VLDL_C	rs1973688	15	58582540	T	C	0.279275	-0.0241141	0.00364237	3.59121e-11	326	57949389	59308720	1359331	-0.0277105	0.00523281	1.18961e-07	-0.0200902	0.00506042	7.19023e-05
VLDL_C	rs2000999	16	72108093	A	G	0.187424	0.05156	0.00415871	2.76188e-35	345	71073027	73311365	2238338	0.0488483	0.00595924	2.49563e-16	0.0549038	0.00579068	2.56004e-21
VLDL_C	rs202207736	11	116933363	GA	G	0.062719	-0.0477313	0.00672582	1.28204e-12	272	116141666	117517884	1376218	-0.0415866	0.00964771	1.63052e-05	-0.051893	0.00935699	2.93155e-08
VLDL_C	rs2035816	4	100508556	G	A	0.0825718	-0.0414835	0.00591148	2.26725e-12	114	99539516	100789136	1249620	-0.0478218	0.00847268	1.66425e-08	-0.0354378	0.00822975	1.66338e-05
VLDL_C	rs2186037	6	127455029	A	G	0.479743	-0.0254185	0.00325434	5.71859e-15	160	126416825	127773602	1356777	-0.0106284	0.00465642	0.022461	-0.0380241	0.00453705	5.32266e-17
VLDL_C	rs224433	20	34153850	T	C	0.205829	-0.0290578	0.00402151	5.00787e-13	410	33896310	34406012	509702	-0.0332902	0.00574901	7.03724e-09	-0.0218162	0.00561144	0.00010122
VLDL_C	rs2395192	6	32447644	C	T	0.444282	-0.0232196	0.00331532	2.50108e-12	150	28427045	33298606	4871561	-0.0173012	0.00475204	0.00027196	-0.0272129	0.00461666	3.7703e-09
VLDL_C	rs247616	16	56989590	T	C	0.325232	-0.0964688	0.00346162	1.4388e-170	342	56113528	57568518	1454990	-0.07956	0.00496419	1.00294e-57	-0.108043	0.00481732	3.90237e-111
VLDL_C	rs261334	15	58726744	G	C	0.213025	0.0692367	0.00396188	2.48096e-68	326	57949389	59308720	1359331	0.083119	0.00567089	1.38355e-48	0.0556347	0.00552175	7.2708e-24
VLDL_C	rs268	8	19813529	G	A	0.0183241	0.125637	0.0121024	3.06688e-25	197	19335025	20291749	956724	0.0758369	0.0171765	1.0106e-05	0.164456	0.016995	3.87226e-22
VLDL_C	rs2721961	8	116657911	G	T	0.283155	-0.0260771	0.00361945	5.83768e-13	206	116369034	117254010	884976	-0.0297403	0.00517426	9.07475e-09	-0.0218134	0.00505043	1.56798e-05
VLDL_C	rs2954021	8	126482077	A	G	0.493696	0.0787829	0.00324655	6.97353e-130	209	126198845	126894364	695519	0.0731995	0.00464298	6.39769e-56	0.0811838	0.00452894	9.61351e-72
VLDL_C	rs34931250	17	66879927	T	C	0.0617204	0.0437862	0.00675312	8.96296e-11	370	65582390	67526383	1943993	0.0442947	0.00966231	4.56179e-06	0.0423525	0.00941546	6.86091e-06
VLDL_C	rs35062987	6	32590735	T	C	0.194833	0.0542629	0.00409497	4.63253e-40	150	28427045	33298606	4871561	0.0489769	0.00586711	7.05899e-17	0.059443	0.00570257	1.98666e-25
VLDL_C	rs35363532	7	130445428	CT	C	0.492385	-0.0234972	0.00326133	5.8352e-13	189	130174212	130835492	661280	-0.00424236	0.00467475	0.364142	-0.0394276	0.0045397	3.84089e-18
VLDL_C	rs4052908	6	139842576	A	AATT	0.362943	0.024865	0.00341232	3.18567e-13	165	139579695	140092576	512881	0.00789308	0.00487919	0.10573	0.0390206	0.00475982	2.47437e-16
VLDL_C	rs41274050	10	52573772	T	C	0.010238	0.104567	0.0161619	9.82701e-11	234	52323772	52895424	571652				0.121552	0.0221928	4.33454e-08
VLDL_C	rs41301394	7	75612803	T	C	0.282456	0.0253417	0.00360907	2.19963e-12	180	75338366	75866105	527739	0.0166346	0.00516875	0.00128999	0.0309394	0.0050277	7.59334e-10
VLDL_C	rs4299376	2	44072576	G	T	0.322212	0.0382841	0.003478	3.58535e-28	47	43205847	44349433	1143586	0.0294844	0.00498498	3.3382e-09	0.0450196	0.0048419	1.45947e-20
VLDL_C	rs4470903	7	21604916	G	C	0.21736	0.0289015	0.0039418	2.27559e-13	172	21246397	21857283	610886	0.021816	0.00565728	0.000115213	0.032485	0.00548136	3.10551e-09
VLDL_C	rs472495	1	55521313	G	T	0.348976	-0.0336452	0.00341064	5.99233e-23	11	54617174	55922193	1305019	-0.0267245	0.00488724	4.55809e-08	-0.0381239	0.00474909	1.00425e-15
VLDL_C	rs4794057	17	45786452	C	T	0.483944	-0.0240186	0.00326403	1.86638e-13	366	45188952	46459146	1270194	-0.0201056	0.00467841	1.72896e-05	-0.0275995	0.00454406	1.2541e-09
VLDL_C	rs484195	19	45421877	A	G	0.38024	-0.0897987	0.00341816	7.92248e-152	397	43932396	46686564	2754168	-0.0738954	0.00488661	1.35484e-51	-0.100167	0.00476985	1.07972e-97
VLDL_C	rs4860948	4	69340991	A	T	0.24759	0.0247109	0.00376815	5.4737e-11	108	69077932	69846404	768472	0.0427511	0.00539836	2.41676e-15	0.00877787	0.00524732	0.0943638
VLDL_C	rs4871624	8	126629328	G	T	0.284651	0.0237433	0.00362141	5.52729e-11	209	126198845	126894364	695519	0.0205139	0.00518386	7.58765e-05	0.0255653	0.00504661	4.07348e-07
VLDL_C	rs4921913	8	18272377	C	T	0.221414	0.0282502	0.00391036	5.04962e-13	196	18000375	18523300	522925	0.0270332	0.00558841	1.31794e-06	0.0282141	0.00545769	2.35044e-07
VLDL_C	rs547065676	5	55857548	AT	A	0.187593	0.0397805	0.00418524	2.02404e-21	130	55520154	56120395	600241	0.0281538	0.00599675	2.67233e-06	0.0498613	0.00582856	1.19855e-17
VLDL_C	rs556107	1	234853059	C	T	0.477624	-0.0274531	0.00327265	4.95085e-17	42	234592856	235108597	515741	-0.0187438	0.00468539	6.32659e-05	-0.0342187	0.00456092	6.30825e-14
VLDL_C	rs56267346	19	41353338	G	A	0.159431	-0.0334599	0.00445388	5.8255e-14	396	41091229	41603338	512109	-0.0299395	0.00635887	2.50163e-06	-0.0348877	0.00622194	2.06146e-08
VLDL_C	rs5774609	1	63008827	T	TA	0.363828	-0.0754821	0.00341331	3.20059e-108	13	62656034	63791118	1135084	-0.0669928	0.0048779	7.05754e-43	-0.0804068	0.0047637	7.87757e-64
VLDL_C	rs58542926	19	19379549	T	C	0.0760172	-0.116594	0.0061329	1.63719e-80	393	19120340	19976022	855682	-0.149112	0.00877457	1.15985e-64	-0.0836195	0.00855029	1.40765e-22
VLDL_C	rs5880	16	57015091	C	G	0.0560153	0.11066	0.00704055	1.24277e-55	342	56113528	57568518	1454990	0.0940996	0.0101678	2.19511e-20	0.119263	0.00973932	1.87824e-34
VLDL_C	rs595137	11	116771356	C	T	0.0209215	0.0819735	0.0113479	5.0799e-13	272	116141666	117517884	1376218	0.0735609	0.0162577	6.05694e-06	0.0874493	0.0158037	3.14733e-08
VLDL_C	rs60198722	6	161181980	A	G	0.275527	0.0264338	0.00364808	4.31045e-13	166	159856463	161935583	2079120	0.0352873	0.00522873	1.50075e-11	0.0185986	0.00507911	0.000250602
VLDL_C	rs645456	2	21317485	T	C	0.35664	-0.0397704	0.00340977	2.0039e-31	45	20118519	21760295	1641776	-0.0251544	0.00488034	2.55227e-07	-0.0495855	0.00475233	1.78833e-25
VLDL_C	rs6459450	6	16124560	C	T	0.303184	-0.0245012	0.00354782	5.00107e-12	146	15874560	16376934	502374	-0.0161653	0.00507971	0.00146152	-0.0321591	0.00494331	7.77506e-11
VLDL_C	rs681343	19	49206462	C	T	0.49296	-0.0296718	0.00324635	6.30115e-20	398	48956108	49655670	699562	-0.0270469	0.00465266	6.14967e-09	-0.0316666	0.00451978	2.46347e-12
VLDL_C	rs6874202	5	156391628	T	C	0.363376	-0.0454942	0.00337196	1.82394e-41	141	155617109	156730648	1113539	-0.0409345	0.0048329	2.49135e-17	-0.0481603	0.00469447	1.10913e-24
VLDL_C	rs693	2	21232195	G	A	0.475291	-0.0930849	0.00324856	3.44769e-180	45	20118519	21760295	1641776	-0.0833232	0.00465837	2.00045e-71	-0.10044	0.00452084	4.26891e-109
VLDL_C	rs7017756	8	19618498	T	C	0.131381	0.0313322	0.00482496	8.39244e-11	197	19335025	20291749	956724	0.0295071	0.00692939	2.06245e-05	0.0304217	0.00670542	5.71584e-06
VLDL_C	rs7140110	13	114544024	C	T	0.296888	0.0354059	0.0035638	2.97473e-23	305	114294024	114883822	589798	0.0289214	0.00510509	1.47313e-08	0.0396536	0.00496434	1.38916e-15
VLDL_C	rs72658867	19	11231203	A	G	0.0122898	-0.200697	0.0147302	2.98369e-42	390	10833650	11608966	775316	-0.183266	0.0211222	4.14979e-18	-0.208338	0.0204997	2.97882e-24
VLDL_C	rs72798999	5	155867109	A	G	0.0363212	0.0559984	0.00871422	1.31237e-10	141	155617109	156730648	1113539	0.0442064	0.0125389	0.000422832	0.0652747	0.012091	6.73118e-08
VLDL_C	rs72823020	10	115797947	A	T	0.129708	-0.0314636	0.00484565	8.42574e-11	246	115536233	116071878	535645	-0.0319338	0.00696812	4.59331e-06	-0.0304235	0.00672687	6.11311e-06
VLDL_C	rs73075609	20	5580789	T	C	0.0269023	0.0675326	0.0100564	1.88052e-11	405	5330789	5830789	500000	0.0648803	0.0143724	6.36304e-06	0.0655964	0.014035	2.96117e-06
VLDL_C	rs73632737	11	126226775	C	G	0.0722376	0.0491319	0.00625823	4.15633e-15	275	125975876	126494955	519079	0.0468713	0.00894765	1.62354e-07	0.0509295	0.0087313	5.46107e-09
VLDL_C	rs740516	17	67082962	G	C	0.148709	-0.038671	0.00458252	3.22827e-17	370	65582390	67526383	1943993	-0.0430595	0.00655402	5.06171e-11	-0.0343851	0.00639165	7.47774e-08
VLDL_C	rs7412	19	45412079	T	C	0.0809189	-0.199332	0.00594592	1.12735e-245	397	43932396	46686564	2754168	-0.146224	0.0085318	9.76947e-66	-0.242135	0.00826859	1.01448e-187
VLDL_C	rs77542162	17	67081278	G	A	0.0233022	0.111105	0.0107618	5.57434e-25	370	65582390	67526383	1943993	0.110543	0.0155684	1.25252e-12	0.108189	0.0148653	3.4142e-13
VLDL_C	rs77960347	18	47109955	G	A	0.0137516	0.0998069	0.0139389	8.0771e-13	380	46627108	47493912	866804	0.0933225	0.0198989	2.7384e-06	0.110892	0.0194725	1.23857e-08
VLDL_C	rs79429216	19	45445517	A	G	0.0122029	0.127549	0.014772	5.94255e-18	397	43932396	46686564	2754168	0.119015	0.0211636	1.87649e-08	0.132995	0.0205728	1.02026e-10
VLDL_C	rs7970695	12	121423376	G	A	0.376496	0.0229894	0.00336	7.8287e-12	293	121153724	121674861	521137	0.0150925	0.00480827	0.00169667	0.0296717	0.0046839	2.3858e-10
VLDL_C	rs799158	7	73019074	T	C	0.0429824	0.0628618	0.00800873	4.20993e-15	179	72601167	73373473	772306	0.0616872	0.0115206	8.60082e-08	0.0607813	0.0111145	4.54584e-08
VLDL_C	rs8211	10	94819053	C	T	0.383776	-0.029751	0.0033379	5.00552e-19	239	94290286	95572137	1281851	-0.0230339	0.00477558	1.41467e-06	-0.0360785	0.0046542	9.14256e-15
VLDL_C	rs900048	3	136218930	C	T	0.289241	-0.0252709	0.00359076	1.96006e-12	91	135657213	136468930	811717	-0.0226978	0.00513308	9.79668e-06	-0.028751	0.00501021	9.58041e-09
VLDL_C	rs907866	2	20371380	A	G	0.444842	-0.0218026	0.0032869	3.29418e-11	45	20118519	21760295	1641776	-0.0163979	0.00471239	0.000502155	-0.0260867	0.00457478	1.18547e-08
VLDL_C	rs964184	11	116648917	G	C	0.131687	0.17011	0.00478533	7.222e-276	272	116141666	117517884	1376218	0.12811	0.00686351	1.33597e-77	0.200231	0.00665836	8.32392e-198
VLDL_C	rs9804646	11	116665079	T	C	0.0820103	-0.0440419	0.00593735	1.19602e-13	272	116141666	117517884	1376218	-0.014566	0.00851576	0.087182	-0.0703093	0.00826006	1.73312e-17
VLDL_C	rs9923575	16	72230112	T	C	0.192905	-0.029599	0.00411004	5.97143e-13	345	71073027	73311365	2238338	-0.0290229	0.00589263	8.43869e-07	-0.0311334	0.0057205	5.26808e-08
VLDL_C	rs9973286	19	45215711	G	C	0.134211	-0.0369223	0.00480039	1.461e-14	397	43932396	46686564	2754168	-0.0339954	0.00683389	6.55302e-07	-0.0391519	0.0067219	5.74467e-09
HDL_CE	22:21941164_CTT_C	22	21941164	C	CTT	0.190983	-0.0316674	0.00415734	2.60382e-14	421	21675017	22232892	557875	-0.034635	0.00520402	2.84124e-11	-0.0236662	0.00541166	1.22572e-05
HDL_CE	22:38895521_AAAG_A	22	38895521	A	AAAG	0.29488	-0.0248636	0.00357212	3.40307e-12	425	38322440	39346602	1024162	-0.0154836	0.00447664	0.000542925	-0.0282874	0.00464512	1.13525e-09
HDL_CE	4:26050450_AC_A	4	26050450	A	AC	0.163542	-0.0334358	0.00442579	4.21452e-14	107	25781219	26402727	621508	-0.0244657	0.00555077	1.04633e-05	-0.035608	0.00575096	5.9766e-10
HDL_CE	5:55860907_GC_G	5	55860907	G	GC	0.185487	-0.0446091	0.00418333	1.53385e-26	130	55520154	56120395	600241	-0.0374837	0.00523996	8.5292e-13	-0.0435342	0.00544221	1.26377e-15
HDL_CE	8:19585025_TA_T	8	19585025	T	TA	0.364468	0.0285428	0.00342149	7.34051e-17	197	19335025	20291749	956724	0.0235349	0.00429244	4.19623e-08	0.0272829	0.00444539	8.42271e-10
HDL_CE	rs10049088	3	156797648	T	C	0.386822	0.0222792	0.0033586	3.28713e-11	97	156545408	157047648	502240	0.0206571	0.00421006	9.2829e-07	0.0201757	0.00436675	3.8364e-06
HDL_CE	rs10233430	7	1051664	C	T	0.431137	-0.0243567	0.00329074	1.35115e-13	168	779549	1530952	751403	-0.0178317	0.00412525	1.54385e-05	-0.0255329	0.00427811	2.40574e-09
HDL_CE	rs10773054	12	124581249	A	T	0.360242	0.0264003	0.0034197	1.16841e-14	294	122037290	125632252	3594962	0.0148583	0.00429182	0.000536423	0.0312964	0.00444181	1.85504e-12
HDL_CE	rs10793129	11	75459865	A	G	0.0873444	-0.0604565	0.0058084	2.3051e-25	271	75200576	75772773	572197	-0.0575582	0.0072713	2.4853e-15	-0.0514701	0.00756064	9.97691e-12
HDL_CE	rs10850001	12	112553032	A	T	0.429116	-0.0223226	0.00334603	2.54141e-11	291	111612575	113130634	1518059	-0.0181292	0.00419729	1.56723e-05	-0.021962	0.00434709	4.37726e-07
HDL_CE	rs1106766	12	57809456	T	C	0.24396	0.0331409	0.00378096	1.87901e-18	285	55716968	58691256	2974288	0.022373	0.00475877	2.58745e-06	0.0364721	0.00489851	9.73029e-14
HDL_CE	rs11075253	16	15148646	A	C	0.296274	0.0258241	0.00356626	4.46324e-13	336	14874327	15883195	1008868	0.0226136	0.00448107	4.50963e-07	0.0237363	0.00462701	2.90358e-07
HDL_CE	rs112001035	17	66823805	A	G	0.058534	-0.0569859	0.00699202	3.65747e-16	370	65582390	67526383	1943993	-0.054894	0.00876655	3.82436e-10	-0.0483436	0.00908851	1.04446e-07
HDL_CE	rs11216236	11	116889658	T	C	0.0432657	-0.0568004	0.00807928	2.06681e-12	272	116141666	117517884	1376218	-0.0536253	0.0100646	9.94914e-08	-0.0502784	0.010561	1.93149e-06
HDL_CE	rs1125873	9	107721423	T	A	0.489262	0.0221604	0.0033094	2.14532e-11	223	107269327	107993081	723754	0.0207673	0.00414814	5.55666e-07	0.0192076	0.00430206	8.02566e-06
HDL_CE	rs112771035	11	126225876	G	C	0.0711705	-0.0438918	0.00631395	3.62419e-12	275	125975876	126494955	519079	-0.0360194	0.00790206	5.16544e-06	-0.0441055	0.00822019	8.08971e-08
HDL_CE	rs115245297	6	34244132	C	T	0.0459878	-0.0692613	0.00777529	5.24622e-19	151	33917701	35776811	1859110	-0.0515294	0.00981499	1.52393e-07	-0.0721782	0.0100489	6.88274e-13
HDL_CE	rs11670119	19	8466792	A	G	0.29607	-0.0291328	0.0035722	3.50012e-16	389	7718168	8718337	1000169	-0.0310651	0.00448976	4.5761e-12	-0.0225123	0.00463364	1.18486e-06
HDL_CE	rs116843064	19	8429323	A	G	0.0194056	0.229456	0.0117709	1.51064e-84	389	7718168	8718337	1000169	0.230525	0.0145478	1.79231e-56	0.187053	0.0154964	1.58953e-33
HDL_CE	rs1177562	11	118949331	T	C	0.410982	-0.0215986	0.00330953	6.76333e-11	273	118685420	119310963	625543	-0.0149204	0.0041434	0.000317156	-0.0235631	0.00430745	4.50298e-08
HDL_CE	rs11789603	9	107647019	T	C	0.107862	0.0520627	0.00524641	3.33387e-23	223	107269327	107993081	723754	0.0441572	0.00655222	1.60166e-11	0.0495944	0.00684309	4.27956e-13
HDL_CE	rs11967262	6	43760327	G	C	0.486869	-0.029315	0.0032603	2.46038e-19	152	42667063	44056609	1389546	-0.0225821	0.00407933	3.10806e-08	-0.0296478	0.00424576	2.90882e-12
HDL_CE	rs1215112	9	15303583	G	A	0.137233	-0.0515397	0.00473617	1.429e-27	216	15005361	15556292	550931	-0.037772	0.00592981	1.90141e-10	-0.0548159	0.00616375	6.02823e-19
HDL_CE	rs12230272	12	125083696	G	A	0.209285	-0.0321266	0.0040413	1.88178e-15	294	122037290	125632252	3594962	-0.0286964	0.00505157	1.34582e-08	-0.0302227	0.00526717	9.61136e-09
HDL_CE	rs12601079	17	76400329	G	A	0.399514	-0.0310117	0.00337095	3.62531e-20	372	76140080	76654189	514109	-0.0273146	0.00422331	1.00114e-10	-0.028737	0.00438426	5.6067e-11
HDL_CE	rs12902047	15	41915522	C	A	0.313147	0.0239018	0.00351668	1.07365e-11	322	41168499	42300390	1131891	0.0188117	0.00439963	1.90707e-05	0.0238922	0.00457994	1.82479e-07
HDL_CE	rs13107325	4	103188709	T	C	0.0746407	-0.0749657	0.00619404	1.04939e-33	115	102862470	103448082	585612	-0.0718152	0.00772697	1.51697e-20	-0.0647006	0.00808681	1.24953e-15
HDL_CE	rs13389219	2	165528876	T	C	0.393921	0.0298925	0.00332987	2.80554e-19	61	165161794	165802706	640912	0.0197819	0.00417295	2.13531e-06	0.0337374	0.00433008	6.69003e-15
HDL_CE	rs138696161	16	56945988	A	G	0.0147198	-0.103886	0.013558	1.83445e-14	342	56113528	57568518	1454990	-0.0885305	0.0169999	1.91616e-07	-0.0987573	0.0176229	2.10088e-08
HDL_CE	rs147278638	10	45958082	GT	G	0.239823	0.0281907	0.00381589	1.49994e-13	233	45707247	46346500	639253	0.0223476	0.0047844	3.00274e-06	0.0279062	0.00496018	1.84858e-08
HDL_CE	rs148233867	6	32347792	C	A	0.0203074	-0.0962137	0.0115492	8.08379e-17	150	28427045	33298606	4871561	-0.0785572	0.0147235	9.55196e-08	-0.0931323	0.0148046	3.17196e-10
HDL_CE	rs148383135	8	19738408	A	G	0.0118662	0.127961	0.01508	2.16387e-17	197	19335025	20291749	956724	0.119104	0.0190886	4.40832e-10	0.111353	0.0194433	1.02461e-08
HDL_CE	rs148970147	16	56690085	T	A	0.0122076	-0.120493	0.0148692	5.36983e-16	342	56113528	57568518	1454990	-0.109283	0.018647	4.62835e-09	-0.108646	0.0193235	1.88748e-08
HDL_CE	rs15285	8	19824667	T	C	0.285008	0.126154	0.00359766	1.64634e-268	197	19335025	20291749	956724	0.114836	0.00450444	7.60665e-143	0.113506	0.00468196	1.82319e-129
HDL_CE	rs1689801	1	182165484	A	G	0.333453	-0.0313727	0.00345145	1.00216e-19	34	181869516	182630557	761041	-0.0258039	0.00432268	2.38986e-09	-0.0305487	0.00449085	1.03439e-11
HDL_CE	rs173539	16	56988044	T	C	0.331753	0.228324	0.00341043	0	342	56113528	57568518	1454990	0.192243	0.00428097	0	0.219307	0.00442894	0
HDL_CE	rs174566	11	61592362	G	A	0.351223	-0.0644704	0.0034107	1.29106e-79	264	60468792	62466262	1997470	-0.0561922	0.0042643	1.29138e-39	-0.0602956	0.00444439	6.86485e-42
HDL_CE	rs17699030	19	11330942	G	A	0.0334087	-0.094637	0.00903632	1.16855e-25	390	10833650	11608966	775316	-0.088654	0.011292	4.17191e-15	-0.0834362	0.0117802	1.42216e-12
HDL_CE	rs1800961	20	43042364	T	C	0.031254	-0.136533	0.00934456	2.54089e-48	412	42792364	45042560	2250196	-0.108547	0.0116377	1.11186e-20	-0.137407	0.0122186	2.53083e-29
HDL_CE	rs1801177	8	19805708	A	G	0.0175486	-0.204471	0.0123838	3.36301e-61	197	19335025	20291749	956724	-0.161401	0.0156277	5.44752e-25	-0.204866	0.0160085	1.8143e-37
HDL_CE	rs186808413	11	117042408	T	C	0.0108236	0.25808	0.0157239	1.69246e-60	272	116141666	117517884	1376218	0.254409	0.0197285	5.1635e-38	0.216101	0.0204256	3.81113e-26
HDL_CE	rs190543502	15	43757184	C	T	0.02298	-0.0911741	0.0108677	4.91729e-17	323	43427975	44679868	1251893	-0.0595408	0.0135418	1.09984e-05	-0.102904	0.0142032	4.35042e-13
HDL_CE	rs1917368	7	17911752	T	G	0.394669	-0.0259409	0.00333432	7.29009e-15	171	17034577	18228828	1194251	-0.028769	0.00417631	5.67076e-12	-0.0193876	0.00433784	7.85235e-06
HDL_CE	rs1973688	15	58582540	T	C	0.279281	-0.0323892	0.00364691	6.66715e-19	326	57949389	59308720	1359331	-0.0275676	0.00458558	1.84193e-09	-0.0314032	0.00472879	3.13476e-11
HDL_CE	rs202207736	11	116933363	GA	G	0.0627137	0.0953075	0.00673591	1.99362e-45	272	116141666	117517884	1376218	0.0786538	0.00845665	1.42428e-20	0.0923867	0.00874605	4.55124e-26
HDL_CE	rs2068888	10	94839642	A	G	0.446933	0.0224052	0.00327	7.31689e-12	239	94290286	95572137	1281851	0.0206928	0.00409368	4.31674e-07	0.0200235	0.00425615	2.54676e-06
HDL_CE	rs2070895	15	58723939	A	G	0.218578	0.108941	0.00393574	2.63921e-168	326	57949389	59308720	1359331	0.0921005	0.00492774	8.42501e-78	0.104216	0.00512204	7.618e-92
HDL_CE	rs2156552	18	47181668	A	T	0.177424	-0.0892647	0.00424723	5.91422e-98	380	46627108	47493912	866804	-0.0746113	0.00532577	1.52238e-44	-0.0872047	0.00551997	3.74335e-56
HDL_CE	rs2267375	22	38601231	G	T	0.418556	0.0215448	0.00330376	6.98822e-11	425	38322440	39346602	1024162	0.019723	0.00412061	1.70059e-06	0.0191783	0.00431407	8.77702e-06
HDL_CE	rs2292318	16	67985706	T	C	0.121284	0.0457725	0.00497633	3.68011e-20	343	67256247	68631978	1375731	0.0334964	0.00620651	6.79465e-08	0.0488821	0.00649843	5.43296e-14
HDL_CE	rs2487294	10	113937941	G	T	0.27455	0.0435057	0.00365407	1.12988e-32	244	113660721	114456683	795962	0.0371532	0.0045875	5.6211e-16	0.0416312	0.00474447	1.73988e-18
HDL_CE	rs2494748	14	105258892	C	T	0.381737	0.0282968	0.0033655	4.20175e-17	320	105008437	105508892	500455	0.017933	0.00421495	2.09629e-05	0.032643	0.00437889	9.08336e-14
HDL_CE	rs2503322	6	127457260	A	G	0.448958	0.0259062	0.00328185	2.94732e-15	160	126416825	127773602	1356777	0.0105492	0.00410885	0.0102474	0.0350487	0.0042709	2.30591e-16
HDL_CE	rs261290	15	58678720	T	C	0.346819	0.0960748	0.00341571	1.03682e-173	326	57949389	59308720	1359331	0.0844182	0.00427336	1.13116e-86	0.0895599	0.00444832	5.64866e-90
HDL_CE	rs2642438	1	220970028	A	G	0.296935	-0.0330858	0.00355682	1.39126e-20	40	220720028	221251142	531114	-0.027106	0.00445645	1.18862e-09	-0.0320942	0.00462628	4.01865e-12
HDL_CE	rs268	8	19813529	G	A	0.0183309	-0.269496	0.0121077	1.30121e-109	197	19335025	20291749	956724	-0.232677	0.0150371	6.16406e-54	-0.2525	0.0158714	6.41779e-57
HDL_CE	rs2737214	8	116624987	C	G	0.440772	-0.0380253	0.00332097	2.4061e-30	206	116369034	117254010	884976	-0.0271804	0.00415357	6.02825e-11	-0.0408654	0.0043262	3.59159e-21
HDL_CE	rs2740488	9	107661742	C	A	0.263514	-0.0505459	0.00370754	2.65888e-42	223	107269327	107993081	723754	-0.033587	0.00463619	4.37511e-13	-0.0571582	0.0048302	2.75149e-32
HDL_CE	rs2777803	9	107571208	G	A	0.0979931	-0.0455504	0.00547298	8.64883e-17	223	107269327	107993081	723754	-0.0274609	0.00682802	5.7804e-05	-0.0530694	0.00714509	1.11627e-13
HDL_CE	rs28742908	8	19956346	A	C	0.393929	0.0314037	0.00333154	4.29872e-21	197	19335025	20291749	956724	0.028319	0.00416329	1.03772e-11	0.0285949	0.00434305	4.59989e-11
HDL_CE	rs2925979	16	81534790	T	C	0.301708	-0.0410042	0.00354616	6.49784e-31	347	80864070	81784790	920720	-0.0125697	0.0044463	0.00469961	-0.0588858	0.00460849	2.3349e-37
HDL_CE	rs2943645	2	227099180	C	T	0.352318	0.0443669	0.00340889	1.04357e-38	74	226772036	227377672	605636	0.0478429	0.00426974	4.02742e-29	0.0333205	0.00443471	5.8008e-14
HDL_CE	rs33951980	7	73029437	T	C	0.130097	0.0483893	0.00483938	1.55926e-23	179	72601167	73373473	772306	0.0360573	0.00607781	2.99276e-09	0.0497681	0.00628171	2.34758e-15
HDL_CE	rs34462326	17	41932210	C	T	0.162912	-0.0295717	0.00441391	2.09474e-11	364	41559207	42421206	861999	-0.0214111	0.00552971	0.000108018	-0.0312899	0.00574142	5.05305e-08
HDL_CE	rs34558519	16	56645219	G	A	0.0439861	-0.0660561	0.00795393	1.00603e-16	342	56113528	57568518	1454990	-0.0554952	0.0100365	3.22303e-08	-0.063547	0.0102831	6.44396e-10
HDL_CE	rs35184771	11	47475189	T	G	0.35223	-0.0448958	0.00340489	1.1046e-39	261	46452160	48148535	1696375	-0.0434142	0.00426475	2.51806e-24	-0.0385195	0.00442979	3.50112e-18
HDL_CE	rs35608584	12	125382252	A	G	0.120852	0.042452	0.0050614	5.0043e-17	294	122037290	125632252	3594962	0.0300981	0.00634355	2.09176e-06	0.0457066	0.00658175	3.82295e-12
HDL_CE	rs3816119	16	56913419	T	C	0.182937	0.0483888	0.00425543	5.96212e-30	342	56113528	57568518	1454990	0.0460977	0.00533275	5.50582e-18	0.0426723	0.00553397	1.26004e-14
HDL_CE	rs3859113	16	56699967	C	T	0.0649339	0.0752649	0.00661469	5.47543e-30	342	56113528	57568518	1454990	0.0596017	0.00828953	6.53075e-13	0.0771016	0.00860167	3.19536e-19
HDL_CE	rs3922628	12	123209295	A	T	0.209496	0.0431738	0.00402029	6.79952e-27	294	122037290	125632252	3594962	0.0270199	0.0050339	7.99973e-08	0.0504276	0.00523176	5.6067e-22
HDL_CE	rs397558	19	54794098	C	G	0.221911	0.034847	0.003926	6.99223e-19	401	54424742	55058174	633432	0.0184732	0.00492941	0.000178685	0.0424496	0.00509683	8.27844e-17
HDL_CE	rs3996350	7	130427057	C	G	0.495098	0.0313779	0.00330345	2.15335e-21	189	130174212	130835492	661280	0.0108895	0.00414436	0.00860166	0.0432561	0.00429135	6.96746e-24
HDL_CE	rs41272086	6	161008646	A	G	0.107018	-0.0525926	0.00526714	1.79603e-23	166	159856463	161935583	2079120	-0.0399479	0.00658755	1.33196e-09	-0.0532243	0.00686137	8.76983e-15
HDL_CE	rs4149303	9	107594515	G	A	0.12102	0.040418	0.00498917	5.4763e-16	223	107269327	107993081	723754	0.0370458	0.00623263	2.7945e-09	0.0359796	0.0065059	3.20462e-08
HDL_CE	rs4239651	20	46340596	T	C	0.20734	-0.0319556	0.00401084	1.63064e-15	413	46090596	46780881	690285	-0.0236766	0.00501488	2.34724e-06	-0.0334891	0.00522618	1.48129e-10
HDL_CE	rs429358	19	45411941	C	T	0.156997	-0.0465744	0.00446989	2.05023e-25	397	43932396	46686564	2754168	-0.0515057	0.00559978	3.72984e-20	-0.0350693	0.00581403	1.62653e-09
HDL_CE	rs45540935	16	56627641	A	G	0.101497	0.0492696	0.00538291	5.59165e-20	342	56113528	57568518	1454990	0.0376599	0.00675085	2.43263e-08	0.0513544	0.0069954	2.13327e-13
HDL_CE	rs4660808	1	40018509	T	C	0.230165	-0.0434693	0.003868	2.7046e-29	8	39547055	40671617	1124562	-0.0384644	0.00484531	2.07058e-15	-0.0398739	0.00503182	2.31634e-15
HDL_CE	rs4688686	3	50169715	T	C	0.470399	0.0242309	0.0032625	1.11462e-13	82	49070183	50424184	1354001	0.0157316	0.00408588	0.000118083	0.0268099	0.00424536	2.71119e-10
HDL_CE	rs4752927	11	46702160	T	C	0.103871	0.0421512	0.00534151	3.00748e-15	261	46452160	48148535	1696375	0.034364	0.00673256	3.32977e-07	0.0409822	0.00691195	3.05448e-09
HDL_CE	rs4784659	16	56387000	T	C	0.177215	0.0295559	0.00425937	3.96062e-12	342	56113528	57568518	1454990	0.019567	0.00532717	0.000239809	0.03344	0.00554883	1.68118e-09
HDL_CE	rs4846921	1	230304352	G	A	0.385476	-0.0525328	0.00333866	9.49005e-56	41	230044989	230557222	512233	-0.0402211	0.00417925	6.49116e-22	-0.054458	0.00434584	5.36811e-36
HDL_CE	rs4871603	8	126480367	C	T	0.343294	-0.0377159	0.00342726	3.70065e-28	209	126198845	126894364	695519	-0.0253947	0.00428875	3.20706e-09	-0.0417778	0.00446282	8.02941e-21
HDL_CE	rs4986970	16	67976320	T	A	0.0351999	-0.103837	0.00883576	7.08679e-32	343	67256247	68631978	1375731	-0.0853361	0.0110769	1.33249e-14	-0.100861	0.0114867	1.64914e-18
HDL_CE	rs5167	19	45448465	G	T	0.350655	0.0347154	0.00340486	2.0997e-24	397	43932396	46686564	2754168	0.0321724	0.00426637	4.71061e-14	0.0305315	0.00442828	5.43044e-12
HDL_CE	rs532597494	3	136003157	C	CTGATGT	0.249892	0.0263207	0.00378689	3.65246e-12	91	135657213	136468930	811717	0.013194	0.00473839	0.00536248	0.0330428	0.00493114	2.08328e-11
HDL_CE	rs55645497	10	113985429	A	T	0.178928	-0.035386	0.00427105	1.18793e-16	244	113660721	114456683	795962	-0.0214042	0.00533504	6.02549e-05	-0.0409526	0.00556958	1.95422e-13
HDL_CE	rs55779455	16	56915357	C	G	0.0183104	0.0912752	0.0121495	5.81771e-14	342	56113528	57568518	1454990	0.0561892	0.0152625	0.000231991	0.106158	0.0157662	1.66817e-11
HDL_CE	rs56132500	16	57059241	C	G	0.0562147	0.0591834	0.00708307	6.55295e-17	342	56113528	57568518	1454990	0.0526896	0.00887594	2.92748e-09	0.0538223	0.00921083	5.13106e-09
HDL_CE	rs56271783	11	64004723	C	G	0.0428433	-0.0633068	0.00806269	4.12174e-15	265	63754723	64268104	513381	-0.0530292	0.0101189	1.60415e-07	-0.061187	0.0104711	5.12911e-09
HDL_CE	rs56371416	16	56960614	G	A	0.0128647	0.107431	0.0144919	1.23772e-13	342	56113528	57568518	1454990	0.0836397	0.0182076	4.36124e-06	0.108922	0.0188045	6.96136e-09
HDL_CE	rs57912727	3	185804583	C	A	0.133893	-0.0315927	0.00480031	4.67335e-11	102	185554583	186054583	500000	-0.0268415	0.00601342	8.06936e-06	-0.0300309	0.00624432	1.51673e-06
HDL_CE	rs5880	16	57015091	C	G	0.05602	-0.262747	0.0070306	1.44422e-304	342	56113528	57568518	1454990	-0.222441	0.00888522	7.74021e-138	-0.251941	0.0090773	6.49568e-169
HDL_CE	rs5880430	6	139829695	T	TTGAA	0.369595	-0.0238413	0.00339101	2.06132e-12	165	139579695	140092576	512881	-0.0129209	0.00424482	0.00233584	-0.0290368	0.00441405	4.78285e-11
HDL_CE	rs6073958	20	44551855	C	T	0.197486	-0.072946	0.00408759	3.57065e-71	412	42792364	45042560	2250196	-0.0519285	0.00512172	3.82888e-24	-0.0787787	0.0053163	1.25716e-49
HDL_CE	rs60803019	5	55808415	C	T	0.0644752	0.0431014	0.00663551	8.29257e-11	130	55520154	56120395	600241	0.0386221	0.00829219	3.20309e-06	0.0399393	0.00864886	3.88171e-06
HDL_CE	rs61941677	12	125325010	G	C	0.121487	-0.0641835	0.00509149	2.02594e-36	294	122037290	125632252	3594962	-0.0453819	0.00635584	9.39531e-13	-0.0695129	0.00664294	1.3019e-25
HDL_CE	rs62035544	16	57055445	T	G	0.0948355	0.0492724	0.00557288	9.5265e-19	342	56113528	57568518	1454990	0.0405357	0.00697008	6.05992e-09	0.0487095	0.00725976	1.96301e-11
HDL_CE	rs6606717	12	109873227	A	C	0.476637	-0.0286191	0.00325205	1.37517e-18	290	109610891	110266947	656056	-0.0244413	0.00408108	2.12033e-09	-0.0273174	0.00422399	1.00287e-10
HDL_CE	rs66462329	8	19912060	A	G	0.283967	0.0826186	0.00360837	7.26973e-116	197	19335025	20291749	956724	0.0773203	0.00450732	7.47109e-66	0.0725117	0.0047054	1.605e-53
HDL_CE	rs66763009	7	36193142	G	T	0.437608	-0.0230318	0.00332545	4.34552e-12	175	35928481	36452416	523935	-0.0188121	0.0041625	6.20915e-06	-0.022509	0.00432895	2.00058e-07
HDL_CE	rs66781087	18	47212159	A	G	0.498999	0.0276228	0.00328898	4.55079e-17	380	46627108	47493912	866804	0.0264505	0.00412967	1.51136e-10	0.0246005	0.0042694	8.33391e-09
HDL_CE	rs676210	2	21231524	A	G	0.203384	0.0737478	0.00403897	2.0308e-74	45	20118519	21760295	1641776	0.0564574	0.00505121	5.52758e-29	0.0756604	0.00526183	7.78136e-47
HDL_CE	rs688671	18	57867526	G	A	0.268978	-0.0241714	0.00367964	5.07964e-11	382	57617526	58211249	593723	-0.0204327	0.00461301	9.46253e-06	-0.0232652	0.00478374	1.15565e-06
HDL_CE	rs7133378	12	124409502	A	G	0.317156	0.0391209	0.00350096	5.56211e-29	294	122037290	125632252	3594962	0.0281675	0.00438064	1.28254e-10	0.0420827	0.00455888	2.73304e-20
HDL_CE	rs7134375	12	20473758	A	C	0.430251	0.0293676	0.00328582	4.009e-19	279	20220199	20724706	504507	0.0241829	0.00411856	4.3289e-09	0.0290848	0.0042722	9.95676e-12
HDL_CE	rs71640337	1	27004388	A	G	0.0861676	-0.0572697	0.00583219	9.39e-23	6	26737646	27534913	797267	-0.051005	0.00733787	3.65428e-12	-0.0518913	0.00755849	6.67334e-12
HDL_CE	rs7186799	16	57220016	C	A	0.437465	-0.0279023	0.00328919	2.20946e-17	342	56113528	57568518	1454990	-0.025378	0.0041238	7.58582e-10	-0.0252274	0.00427576	3.64449e-09
HDL_CE	rs72823013	10	115786233	A	G	0.126076	0.0329765	0.00490556	1.79428e-11	246	115536233	116071878	535645	0.0289823	0.00617834	2.72351e-06	0.0299543	0.0063518	2.41001e-06
HDL_CE	rs72836561	17	41926126	T	C	0.0318045	-0.18299	0.00927405	1.41613e-86	364	41559207	42421206	861999	-0.1797	0.0116291	8.52597e-54	-0.154146	0.0120532	2.0234e-37
HDL_CE	rs72992015	1	150842696	T	C	0.209393	0.032159	0.00400906	1.04972e-15	26	150425007	151204671	779664	0.0301256	0.00504432	2.3499e-09	0.0283533	0.00519549	4.84584e-08
HDL_CE	rs73210895	8	20021205	G	T	0.373947	0.0232495	0.00337669	5.78513e-12	197	19335025	20291749	956724	0.0191319	0.00423162	6.15803e-06	0.0224531	0.00439112	3.17161e-07
HDL_CE	rs73230058	12	123593899	T	C	0.11994	-0.0336979	0.0050037	1.6485e-11	294	122037290	125632252	3594962	-0.0181565	0.00629616	0.00393079	-0.0412658	0.00648404	1.97138e-10
HDL_CE	rs74023630	16	57031777	A	G	0.114345	-0.0564764	0.00519323	1.54597e-27	342	56113528	57568518	1454990	-0.0453506	0.00650842	3.23803e-12	-0.0557112	0.00675229	1.59383e-16
HDL_CE	rs74845765	16	56822912	A	G	0.0259541	0.0824108	0.0102087	6.91922e-16	342	56113528	57568518	1454990	0.0670201	0.0128307	1.76068e-07	0.0811058	0.0132422	9.11195e-10
HDL_CE	rs7534394	1	178622760	A	G	0.377362	0.0277217	0.00335615	1.466e-16	33	178252207	178881012	628805	0.0243043	0.00419956	7.17475e-09	0.0254274	0.00437011	5.95602e-09
HDL_CE	rs75714888	16	56752882	A	C	0.0215378	-0.101662	0.0112098	1.21161e-19	342	56113528	57568518	1454990	-0.0907531	0.0139418	7.58362e-11	-0.0935805	0.0146753	1.81665e-10
HDL_CE	rs77960347	18	47109955	G	A	0.0137423	0.27074	0.0139543	8.9722e-84	380	46627108	47493912	866804	0.234039	0.0174299	4.58119e-41	0.254776	0.0181988	1.72339e-44
HDL_CE	rs7832515	8	144306379	G	A	0.183974	0.0377509	0.00424417	5.90577e-19	211	144006945	144556379	549434	0.0263235	0.00531497	7.33274e-07	0.0408951	0.00552239	1.31853e-13
HDL_CE	rs8094774	18	47097683	C	T	0.151884	-0.0372305	0.00456099	3.29302e-16	380	46627108	47493912	866804	-0.0355071	0.00570523	4.8805e-10	-0.0323876	0.00594118	5.01014e-08
HDL_CE	rs838876	12	125259888	A	G	0.313068	0.044797	0.00356328	3.12046e-36	294	122037290	125632252	3594962	0.0339538	0.00445688	2.59686e-14	0.0467505	0.004642	7.60654e-24
HDL_CE	rs881844	17	37810218	C	G	0.33332	-0.0305894	0.00344957	7.53546e-19	362	37191679	38439793	1248114	-0.0329513	0.00431708	2.32044e-14	-0.0227054	0.00449095	4.29315e-07
HDL_CE	rs907868	2	20371167	T	C	0.474432	-0.0243026	0.00326728	1.02522e-13	45	20118519	21760295	1641776	-0.0276149	0.00409456	1.54739e-11	-0.0174278	0.00424857	4.09849e-05
HDL_CE	rs9265952	6	31315290	A	G	0.370215	-0.029326	0.00338753	4.87927e-18	150	28427045	33298606	4871561	-0.0270428	0.00423879	1.78177e-10	-0.0259252	0.00441147	4.1967e-09
HDL_CE	rs9429767	1	110496087	A	G	0.193271	-0.0279573	0.00419433	2.64509e-11	21	110220764	110754360	533596	-0.0248443	0.00525793	2.30364e-06	-0.0254971	0.00545265	2.92776e-06
HDL_CE	rs9469899	6	34793124	A	G	0.357677	-0.027222	0.0034049	1.30351e-15	151	33917701	35776811	1859110	-0.0276166	0.00425944	9.00155e-11	-0.0218121	0.0044346	8.72968e-07
HDL_CE	rs964184	11	116648917	G	C	0.131688	-0.110545	0.00480248	4.42809e-117	272	116141666	117517884	1376218	-0.0912774	0.00601991	7.27275e-52	-0.107277	0.00624403	4.59491e-66
HDL_CE	rs9955201	18	47126172	A	G	0.0321049	0.0821551	0.00924642	6.44203e-19	380	46627108	47493912	866804	0.0574794	0.0116181	7.53439e-07	0.0893244	0.0119965	9.70855e-14
HDL_CE	rs9987289	8	9183358	A	G	0.0922446	-0.0981592	0.00561538	2.28549e-68	193	8884563	9576959	692396	-0.0874863	0.00706931	3.79312e-35	-0.0898547	0.00727379	4.96002e-35
LDL_CE	1:25827633_CT_C	1	25827633	C	CT	0.449714	-0.0250174	0.00330723	3.91311e-14	5	25041697	26110915	1069218	-0.0247394	0.00494044	5.52453e-07	-0.024115	0.00442311	4.99135e-08
LDL_CE	1:55493843_CG_C	1	55493843	CG	C	0.257801	0.0263198	0.00374304	2.04795e-12	11	54617174	55922193	1305019	0.0266724	0.00559899	1.90291e-06	0.0250689	0.0049995	5.33264e-07
LDL_CE	16:72078989_TG_T	16	72078989	T	TG	0.177273	0.052388	0.00428882	2.66368e-34	345	71073027	73311365	2238338	0.0517958	0.00641225	6.68766e-16	0.0535004	0.00573208	1.04446e-20
LDL_CE	8:145030900_TC_T	8	145030900	T	TC	0.358655	0.0228089	0.00342819	2.87323e-11	212	144763893	145281968	518075	0.0164549	0.00512837	0.00133434	0.0275553	0.00457935	1.77966e-09
LDL_CE	9:136138765_GCGCCCACCACTA_G	9	136138765	G	GCGCCCACCACTA	0.183151	0.05413	0.00419951	5.34639e-38	225	135610412	136405000	794588	0.0564387	0.00626174	2.0391e-19	0.0518866	0.00562537	2.92398e-20
LDL_CE	rs10468017	15	58678512	T	C	0.297293	0.0227009	0.00354702	1.55751e-10	326	57949389	59308720	1359331	0.0150227	0.00529161	0.00452693	0.0277925	0.00474879	4.85602e-09
LDL_CE	rs11206517	1	55526428	G	T	0.0324875	0.0658115	0.00913318	5.79338e-13	11	54617174	55922193	1305019	0.0685859	0.013705	5.61268e-07	0.0573498	0.0121667	2.43603e-06
LDL_CE	rs112422902	19	45369203	A	G	0.0329213	-0.330293	0.00907929	9.31386e-289	397	43932396	46686564	2754168	-0.313238	0.013564	1.21221e-117	-0.33638	0.0121427	2.8021e-168
LDL_CE	rs113588790	2	21364562	T	C	0.0416313	0.0705988	0.00812928	3.83306e-18	45	20118519	21760295	1641776	0.0562683	0.012117	3.42657e-06	0.0838583	0.0108918	1.38117e-14
LDL_CE	rs115018790	5	52088271	A	G	0.0413072	-0.0599756	0.00815462	1.91978e-13	128	51838271	52345024	506753	-0.0493877	0.0121904	5.09613e-05	-0.0649762	0.0108987	2.50265e-09
LDL_CE	rs11591147	1	55505647	T	G	0.0173732	-0.307923	0.0123841	2.99665e-136	11	54617174	55922193	1305019	-0.304692	0.0183699	1.08293e-61	-0.299591	0.0166659	3.86292e-72
LDL_CE	rs11621792	14	24871926	T	C	0.452328	0.0222718	0.00329775	1.4461e-11	308	24621926	25131986	510060	0.018292	0.00491058	0.000195428	0.026391	0.00442243	2.41701e-09
LDL_CE	rs117113213	20	39165692	A	G	0.0316288	0.0962977	0.00927983	3.20167e-25	411	38892516	40142035	1249519	0.1041	0.013927	7.81105e-14	0.0837076	0.0123601	1.27355e-11
LDL_CE	rs117261169	19	45491032	T	C	0.0151824	-0.361643	0.0132697	3.15713e-163	397	43932396	46686564	2754168	-0.336078	0.0197244	5.39886e-65	-0.370418	0.0178247	1.01937e-95
LDL_CE	rs11751024	6	32586236	A	C	0.396116	0.0333206	0.00331467	9.08273e-24	150	28427045	33298606	4871561	0.0278285	0.00496701	2.11704e-08	0.0366329	0.00442091	1.1825e-16
LDL_CE	rs118104581	19	45061072	A	G	0.0167709	0.0864474	0.0127786	1.33687e-11	397	43932396	46686564	2754168	0.0698506	0.0191473	0.00026437	0.101448	0.0170436	2.65301e-09
LDL_CE	rs12208357	6	160543148	T	C	0.0687436	0.066963	0.0064146	1.66924e-25	166	159856463	161935583	2079120	0.0551372	0.00960892	9.60446e-09	0.0739307	0.00855739	5.73136e-18
LDL_CE	rs1260326	2	27730940	T	C	0.392395	0.0536405	0.00332004	1.11731e-58	46	27109887	28651945	1542058	0.0429879	0.00496282	4.71231e-18	0.060597	0.00443729	2.01847e-42
LDL_CE	rs12721109	19	45447221	A	G	0.0258648	-0.352586	0.0101761	3.14142e-262	397	43932396	46686564	2754168	-0.321461	0.0151748	2.38017e-99	-0.371	0.0136299	1.46925e-162
LDL_CE	rs12740374	1	109817590	T	G	0.221308	-0.116233	0.00389474	3.0145e-195	20	109567192	110068530	501338	-0.125895	0.00580344	4.46765e-104	-0.101989	0.00522077	7.89509e-85
LDL_CE	rs12916	5	74656539	C	T	0.399965	0.0538612	0.00330654	1.29038e-59	133	74318235	75253678	935443	0.0443611	0.00493288	2.45319e-19	0.0619775	0.00442662	1.68838e-44
LDL_CE	rs13108218	4	3443931	A	G	0.378958	0.0321017	0.00339244	3.03396e-21	105	3193931	3719826	525895	0.0270043	0.00507465	1.03225e-07	0.0355815	0.00453194	4.15955e-15
LDL_CE	rs140570886	6	161013013	C	T	0.0150287	-0.104682	0.0133755	5.04538e-15	166	159856463	161935583	2079120	-0.15726	0.0201179	5.47294e-15	-0.0628693	0.0177804	0.000406611
LDL_CE	rs147985405	19	11197750	GA	G	0.118512	-0.15638	0.00500127	4.46665e-214	390	10833650	11608966	775316	-0.138641	0.00748662	2.04587e-76	-0.164319	0.00667725	2.51167e-133
LDL_CE	rs1535	11	61597972	G	A	0.348514	-0.0488292	0.00340338	1.17256e-46	264	60468792	62466262	1997470	-0.045504	0.00507832	3.29497e-19	-0.0514597	0.00455575	1.4376e-29
LDL_CE	rs17476364	10	71094504	C	T	0.109529	-0.0345441	0.00519188	2.87013e-11	236	70843392	71344504	501112	-0.0379704	0.0077396	9.3123e-07	-0.0297813	0.00695588	1.85847e-05
LDL_CE	rs1800961	20	43042364	T	C	0.0312512	-0.0685346	0.00931466	1.8783e-13	412	42792364	45042560	2250196	-0.0588693	0.0138347	2.09074e-05	-0.0804676	0.0125192	1.30258e-10
LDL_CE	rs188247550	19	19396616	T	C	0.0116806	-0.102323	0.0151552	1.46579e-11	393	19120340	19976022	855682	-0.126931	0.0225127	1.72392e-08	-0.0750938	0.0203639	0.000226504
LDL_CE	rs1883025	9	107664301	T	C	0.252959	-0.0281363	0.00373349	4.86011e-14	223	107269327	107993081	723754	-0.0246183	0.00556934	9.86704e-06	-0.0298305	0.00499889	2.4181e-09
LDL_CE	rs1993453	8	59347184	A	G	0.336487	0.0238667	0.00343617	3.77708e-12	202	59081282	59652570	571288	0.0111813	0.00513045	0.0293051	0.0338999	0.00459675	1.6589e-13
LDL_CE	rs224433	20	34153850	T	C	0.205833	-0.0269971	0.00401361	1.74409e-11	410	33896310	34406012	509702	-0.0311882	0.00598813	1.90973e-07	-0.0197541	0.00537334	0.000236738
LDL_CE	rs2376866	19	45500712	T	C	0.145615	0.0387571	0.00462914	5.68358e-17	397	43932396	46686564	2754168	0.0350446	0.00688641	3.60801e-07	0.039915	0.00621392	1.33788e-10
LDL_CE	rs261334	15	58726744	G	C	0.213037	0.0284173	0.00395635	6.85945e-13	326	57949389	59308720	1359331	0.0378055	0.00591222	1.61902e-10	0.0196675	0.00528903	0.000200479
LDL_CE	rs28786710	19	11228512	A	G	0.45233	0.0266335	0.00326124	3.1888e-16	390	10833650	11608966	775316	0.0200553	0.00488261	4.00339e-05	0.0307818	0.00435292	1.5422e-12
LDL_CE	rs2954021	8	126482077	A	G	0.493702	0.0501894	0.00324297	5.40783e-54	209	126198845	126894364	695519	0.0435454	0.00484	2.3647e-19	0.0540062	0.00434041	1.62736e-35
LDL_CE	rs2965156	19	45188429	G	C	0.482872	0.03931	0.00323987	7.2501e-34	397	43932396	46686564	2754168	0.0413614	0.00483836	1.26509e-17	0.035861	0.00433387	1.30441e-16
LDL_CE	rs35978917	19	46383885	C	T	0.050118	-0.0563185	0.00747783	5.04253e-14	397	43932396	46686564	2754168	-0.0423142	0.0111333	0.000144383	-0.0627927	0.0100303	3.85736e-10
LDL_CE	rs3729640	19	45381917	T	C	0.205834	0.0570857	0.00403068	1.64319e-45	397	43932396	46686564	2754168	0.0491591	0.00602011	3.2349e-16	0.0631316	0.00539136	1.19091e-31
LDL_CE	rs429358	19	45411941	C	T	0.156983	0.187641	0.00443397	0	397	43932396	46686564	2754168	0.155183	0.00663681	1.51418e-120	0.208883	0.00591922	3.84574e-271
LDL_CE	rs4299376	2	44072576	G	T	0.322215	0.0418641	0.00347066	1.71854e-33	47	43205847	44349433	1143586	0.0290469	0.0051918	2.21583e-08	0.052005	0.00463539	3.41813e-29
LDL_CE	rs472495	1	55521313	G	T	0.348977	-0.0419325	0.00340337	7.21144e-35	11	54617174	55922193	1305019	-0.036987	0.00509021	3.72499e-13	-0.0444018	0.00454638	1.6053e-22
LDL_CE	rs4836022	5	122894428	C	T	0.45671	-0.0252939	0.00326093	8.76512e-15	137	122598876	123169053	570177	-0.0174457	0.00487662	0.000347196	-0.0292726	0.00435646	1.835e-11
LDL_CE	rs4841132	8	9183596	A	G	0.0921441	-0.0541787	0.00561905	5.37767e-22	193	8884563	9576959	692396	-0.0580109	0.00843229	6.04119e-12	-0.0468673	0.00748504	3.82898e-10
LDL_CE	rs4860948	4	69340991	A	T	0.2476	0.0267148	0.00376032	1.21287e-12	108	69077932	69846404	768472	0.041138	0.00562248	2.56288e-13	0.0137372	0.00502428	0.0062551
LDL_CE	rs515135	2	21286057	T	C	0.179426	-0.106431	0.00421533	2.0042e-140	45	20118519	21760295	1641776	-0.109948	0.00628548	2.13786e-68	-0.102424	0.00564616	1.9947e-73
LDL_CE	rs533617	2	21233972	C	T	0.0394531	-0.119416	0.00832324	1.1727e-46	45	20118519	21760295	1641776	-0.106148	0.0124018	1.15591e-17	-0.122109	0.0111561	7.24271e-28
LDL_CE	rs556107	1	234853059	C	T	0.477619	-0.0360149	0.00326527	2.80357e-28	42	234592856	235108597	515741	-0.0299275	0.0048792	8.62286e-10	-0.0402806	0.00436577	2.84975e-20
LDL_CE	rs55714927	17	7080316	T	C	0.192253	-0.038035	0.00411236	2.28968e-20	354	6330851	7777946	1447095	-0.0413184	0.00612662	1.54956e-11	-0.0346083	0.00551236	3.43666e-10
LDL_CE	rs56267346	19	41353338	G	A	0.159419	-0.0287742	0.00444548	9.65047e-11	396	41091229	41603338	512109	-0.0258067	0.00662445	9.79993e-05	-0.029869	0.00595802	5.36084e-07
LDL_CE	rs5774609	1	63008827	T	TA	0.363831	-0.0417089	0.00340834	2.02615e-34	13	62656034	63791118	1135084	-0.0306144	0.00508284	1.71817e-09	-0.0496517	0.00456449	1.52381e-27
LDL_CE	rs58542926	19	19379549	T	C	0.0760247	-0.101086	0.00612145	3.23747e-61	393	19120340	19976022	855682	-0.138644	0.00914215	6.97374e-52	-0.0638338	0.0081871	6.40593e-15
LDL_CE	rs6029549	20	39754695	G	C	0.476687	0.0248181	0.00324507	2.05187e-14	411	38892516	40142035	1249519	0.0168794	0.00485554	0.000508583	0.031731	0.00433322	2.44774e-13
LDL_CE	rs6073958	20	44551855	C	T	0.197487	0.0438509	0.00407469	5.30904e-27	412	42792364	45042560	2250196	0.0545895	0.00608581	3.02259e-19	0.0318846	0.00544981	4.91365e-09
LDL_CE	rs62074055	17	45771933	G	C	0.497318	-0.0331528	0.00324696	1.80712e-24	366	45188952	46459146	1270194	-0.0298634	0.00485908	7.98537e-10	-0.0359097	0.00433523	1.21316e-16
LDL_CE	rs6459450	6	16124560	C	T	0.303191	-0.0251573	0.00354104	1.21181e-12	146	15874560	16376934	502374	-0.0176166	0.00529162	0.000871463	-0.0319632	0.00473328	1.45729e-11
LDL_CE	rs6461563	7	21496397	T	G	0.369651	0.0223991	0.00337018	3.01474e-11	172	21246397	21857283	610886	0.011899	0.00503744	0.0181733	0.0308135	0.0045048	7.95635e-12
LDL_CE	rs6721748	2	203578306	C	G	0.469229	-0.0235804	0.00325219	4.16433e-13	69	203246575	203828306	581731	-0.0256143	0.00486908	1.43911e-07	-0.0208241	0.00434074	1.61001e-06
LDL_CE	rs6874202	5	156391628	T	C	0.363382	-0.0333101	0.00336591	4.37529e-23	141	155617109	156730648	1113539	-0.0272094	0.00503511	6.53658e-08	-0.037367	0.00449567	9.54309e-17
LDL_CE	rs6938647	6	160986915	A	C	0.212565	0.0330431	0.00404444	3.10275e-16	166	159856463	161935583	2079120	0.0470121	0.00604979	7.88226e-15	0.0208433	0.00540146	0.000114007
LDL_CE	rs7140110	13	114544024	C	T	0.296881	0.0263627	0.00355721	1.25814e-13	305	114294024	114883822	589798	0.0160782	0.00531799	0.00250058	0.0340788	0.0047538	7.62052e-13
LDL_CE	rs7250401	19	45008553	G	A	0.154832	-0.0473082	0.0044818	4.86536e-26	397	43932396	46686564	2754168	-0.0474585	0.00669675	1.38279e-12	-0.0456085	0.00599262	2.74767e-14
LDL_CE	rs72658867	19	11231203	A	G	0.0122897	-0.216553	0.0146992	4.25734e-49	390	10833650	11608966	775316	-0.195496	0.0219985	6.40496e-19	-0.226611	0.0196261	8.04135e-31
LDL_CE	rs73048314	19	45086145	T	A	0.0229936	-0.0719602	0.0108898	3.90552e-11	397	43932396	46686564	2754168	-0.0693722	0.016254	1.97443e-05	-0.0720895	0.0145754	7.58937e-07
LDL_CE	rs740516	17	67082962	G	C	0.148705	-0.0367982	0.00457341	8.59508e-16	370	65582390	67526383	1943993	-0.0418411	0.00682698	8.89279e-10	-0.031582	0.00611999	2.46786e-07
LDL_CE	rs77542162	17	67081278	G	A	0.0233021	0.101615	0.0107405	3.08814e-21	370	65582390	67526383	1943993	0.0962103	0.016216	2.98483e-09	0.102567	0.014234	5.81038e-13
LDL_CE	rs776516693	11	126241852	T	TTCTG	0.132804	0.0439298	0.00478927	4.66394e-20	275	125975876	126494955	519079	0.0522328	0.00715338	2.86273e-13	0.0349937	0.00640595	4.70094e-08
LDL_CE	rs79220007	6	26098474	C	T	0.0775833	-0.0537225	0.00604825	6.60312e-19	149	25183134	26819184	1636050	-0.0553879	0.00905925	9.75942e-10	-0.0522022	0.00806938	9.89892e-11
LDL_CE	rs7953257	12	112684221	A	T	0.403899	-0.023794	0.0033624	1.48362e-12	291	111612575	113130634	1518059	-0.0256243	0.00503076	3.52222e-07	-0.0218137	0.00449029	1.18784e-06
LDL_CE	rs8211	10	94819053	C	T	0.383769	-0.0224824	0.00333154	1.49971e-11	239	94290286	95572137	1281851	-0.0162427	0.00497456	0.00109444	-0.0283505	0.00445689	2.01208e-10
LDL_CE	rs838146	19	49248052	T	C	0.500583	-0.0266144	0.00325732	3.086e-16	398	48956108	49655670	699562				-0.0298089	0.00434991	7.28499e-12
LDL_CE	rs964184	11	116648917	G	C	0.131689	0.0700146	0.00478879	2.20872e-48	272	116141666	117517884	1376218	0.0332553	0.00716172	3.43095e-06	0.0986644	0.00639625	1.27173e-53
Total_CE	1:25827633_CT_C	1	25827633	C	CT	0.449707	-0.0270469	0.00330451	2.74367e-16	5	25041697	26110915	1069218	-0.0266056	0.00489868	5.61339e-08	-0.0248368	0.00418596	2.97781e-09
Total_CE	1:55493843_CG_C	1	55493843	CG	C	0.257813	0.0252794	0.00374109	1.41062e-11	11	54617174	55922193	1305019	0.0260221	0.0055549	2.81014e-06	0.0222198	0.00473166	2.65693e-06
Total_CE	16:72078989_TG_T	16	72078989	T	TG	0.177269	0.0401183	0.00428737	8.26557e-21	345	71073027	73311365	2238338	0.0400135	0.00636087	3.17818e-10	0.0387645	0.00542729	9.22632e-13
Total_CE	19:11196356_AC_A	19	11196356	A	AC	0.118896	-0.145694	0.00499193	7.60422e-187	390	10833650	11608966	775316	-0.131453	0.00741437	3.29252e-70	-0.143947	0.00631302	8.61518e-115
Total_CE	6:34622561_AG_A	6	34622561	A	AG	0.115621	-0.036171	0.00506742	9.50602e-13	151	33917701	35776811	1859110	-0.0334296	0.00750975	8.53791e-06	-0.037457	0.00641995	5.41236e-09
Total_CE	6:35218489_CT_C	6	35218489	CT	C	0.144229	0.0300997	0.00468331	1.30456e-10	151	33917701	35776811	1859110	0.0356966	0.00692965	2.59291e-07	0.0237386	0.0059405	6.44548e-05
Total_CE	9:136138765_GCGCCCACCACTA_G	9	136138765	G	GCGCCCACCACTA	0.183152	0.0533119	0.00419751	6.05759e-37	225	135610412	136405000	794588	0.0505244	0.0062121	4.23426e-16	0.0531014	0.00532454	2.05244e-23
Total_CE	rs10438978	18	47158186	T	C	0.180629	-0.055132	0.0042115	3.86381e-39	380	46627108	47493912	866804	-0.0488553	0.00625212	5.59222e-15	-0.0553326	0.00532742	2.94476e-25
Total_CE	rs11071373	15	58646053	G	A	0.19106	-0.0327002	0.00415034	3.31991e-15	326	57949389	59308720	1359331	-0.0366833	0.00615865	2.58863e-09	-0.026416	0.00525209	4.92308e-07
Total_CE	rs111337204	1	63146249	A	C	0.351504	-0.0420553	0.00340179	4.29162e-35	13	62656034	63791118	1135084	-0.0285807	0.00503998	1.42578e-08	-0.0498768	0.00431018	5.98659e-31
Total_CE	rs115018790	5	52088271	A	G	0.0413009	-0.0530372	0.00815085	7.68763e-11	128	51838271	52345024	506753	-0.0414327	0.0120919	0.000611751	-0.0571189	0.0103176	3.10116e-08
Total_CE	rs11591147	1	55505647	T	G	0.0173712	-0.284726	0.0123809	7.1953e-117	11	54617174	55922193	1305019	-0.274997	0.0182266	2.26364e-51	-0.268195	0.0157792	1.06634e-64
Total_CE	rs116843064	19	8429323	A	G	0.0194072	0.0852203	0.011731	3.75805e-13	389	7718168	8718337	1000169	0.130731	0.0171652	2.64119e-14	0.040535	0.0150315	0.00700487
Total_CE	rs1169289	12	121416622	G	C	0.435716	0.0278566	0.00332869	5.86872e-17	293	121153724	121674861	521137	0.0204896	0.00492843	3.22173e-05	0.0318234	0.00422083	4.7542e-14
Total_CE	rs117113213	20	39165692	A	G	0.0316326	0.0823065	0.00927611	7.1836e-19	411	38892516	40142035	1249519	0.0918949	0.0138161	2.92214e-11	0.0655303	0.0117013	2.14607e-08
Total_CE	rs11789603	9	107647019	T	C	0.107875	0.0423751	0.00522436	5.04776e-16	223	107269327	107993081	723754	0.0371002	0.00772424	1.56499e-06	0.0431946	0.00663237	7.41606e-11
Total_CE	rs11991231	8	19907912	C	T	0.104293	0.0609548	0.00529815	1.27555e-30	197	19335025	20291749	956724	0.0777952	0.00784368	3.56784e-23	0.0409764	0.00671836	1.07003e-09
Total_CE	rs12208357	6	160543148	T	C	0.0687408	0.0527263	0.00641223	2.00097e-16	166	159856463	161935583	2079120	0.0421454	0.00953218	9.81874e-06	0.0570397	0.00810218	1.93399e-12
Total_CE	rs1260326	2	27730940	T	C	0.392391	0.0346291	0.00331953	1.80084e-25	46	27109887	28651945	1542058	0.0283835	0.00492379	8.21383e-09	0.0366822	0.00420242	2.61136e-18
Total_CE	rs12721051	19	45422160	G	C	0.190907	0.130659	0.00411306	7.12537e-221	397	43932396	46686564	2754168	0.104719	0.00610142	6.43736e-66	0.141605	0.00520603	2.48727e-162
Total_CE	rs12740374	1	109817590	T	G	0.221305	-0.0972871	0.00389531	1.88778e-137	20	109567192	110068530	501338	-0.106423	0.00576073	4.67581e-76	-0.0797977	0.00494463	1.62498e-58
Total_CE	rs13107325	4	103188709	T	C	0.0746315	-0.0472825	0.00616971	1.81556e-14	115	102862470	103448082	585612	-0.0567117	0.00911024	4.83565e-10	-0.0326072	0.00784158	3.20968e-05
Total_CE	rs139576276	19	45301426	CCTG	C	0.0899761	-0.0645454	0.00576498	4.35319e-29	397	43932396	46686564	2754168	-0.0515783	0.00851328	1.37911e-09	-0.0683588	0.00732659	1.07745e-20
Total_CE	rs1399623	2	227127672	A	C	0.379098	0.0229247	0.00342042	2.05764e-11	74	226772036	227377672	605636	0.0334588	0.00507235	4.24011e-11	0.0136602	0.00433061	0.0016091
Total_CE	rs146920296	19	45167544	C	T	0.0212136	-0.101782	0.0112853	1.91645e-19	397	43932396	46686564	2754168	-0.110937	0.0166688	2.84234e-11	-0.0873569	0.0143393	1.11819e-09
Total_CE	rs16926246	10	71093392	T	C	0.130469	-0.0340913	0.00480964	1.36412e-12	236	70843392	71344504	501112	-0.0353273	0.00711966	6.99253e-07	-0.0289685	0.00609969	2.04528e-06
Total_CE	rs174564	11	61588305	G	A	0.350426	-0.0730221	0.00339668	2.15357e-102	264	60468792	62466262	1997470	-0.0674492	0.00502821	5.48159e-41	-0.0730885	0.00430746	1.74282e-64
Total_CE	rs17699030	19	11330942	G	A	0.0334095	-0.0754505	0.00899914	5.14174e-17	390	10833650	11608966	775316	-0.0510885	0.0133126	0.000124332	-0.0859037	0.0114193	5.40951e-14
Total_CE	rs1800961	20	43042364	T	C	0.0312523	-0.102669	0.00930773	2.77723e-28	412	42792364	45042560	2250196	-0.0833574	0.0137216	1.24561e-09	-0.116119	0.0118463	1.12879e-22
Total_CE	rs183130	16	56991363	T	C	0.324558	0.0547935	0.00345866	1.72415e-56	342	56113528	57568518	1454990	0.062527	0.00513296	4.15729e-34	0.0437807	0.00437643	1.50453e-23
Total_CE	rs2070895	15	58723939	A	G	0.218577	0.0848801	0.00392182	9.45502e-104	326	57949389	59308720	1359331	0.0878409	0.00581102	1.46932e-51	0.0752889	0.00496965	8.67024e-52
Total_CE	rs224433	20	34153850	T	C	0.205835	-0.028325	0.00401145	1.65824e-12	410	33896310	34406012	509702	-0.0314472	0.00593974	1.19707e-07	-0.020911	0.00508623	3.93758e-05
Total_CE	rs2250802	10	113921354	G	A	0.273936	0.0291511	0.0036409	1.18633e-15	244	113660721	114456683	795962	0.0206322	0.0054121	0.000137811	0.0332037	0.00460068	5.34645e-13
Total_CE	rs2376866	19	45500712	T	C	0.14561	0.0436659	0.00462534	3.74698e-21	397	43932396	46686564	2754168	0.0420574	0.00682926	7.38011e-10	0.0406427	0.00587988	4.80152e-12
Total_CE	rs261290	15	58678720	T	C	0.346795	0.0741938	0.0034044	3.60266e-105	326	57949389	59308720	1359331	0.066082	0.00504305	3.41793e-39	0.074263	0.00431481	2.72185e-66
Total_CE	rs2642438	1	220970028	A	G	0.296946	-0.0313754	0.00354186	8.18158e-19	40	220720028	221251142	531114	-0.0295033	0.0052527	1.9513e-08	-0.0301795	0.00448464	1.71105e-11
Total_CE	rs268	8	19813529	G	A	0.0183299	-0.104459	0.0120705	5.00683e-18	197	19335025	20291749	956724	-0.133876	0.0177415	4.53325e-14	-0.0698823	0.0154043	5.72449e-06
Total_CE	rs2740488	9	107661742	C	A	0.263522	-0.0385022	0.00369259	1.89882e-25	223	107269327	107993081	723754	-0.0311166	0.00546567	1.25158e-08	-0.041836	0.00468298	4.19013e-19
Total_CE	rs2954021	8	126482077	A	G	0.493693	0.0339719	0.00324239	1.11453e-25	209	126198845	126894364	695519	0.0284189	0.00480247	3.27969e-09	0.0355107	0.00410994	5.69113e-18
Total_CE	rs3178166	19	45594170	G	A	0.493792	-0.0333503	0.00323907	7.43896e-25	397	43932396	46686564	2754168	-0.0218418	0.00480531	5.49208e-06	-0.0393909	0.00409981	7.55907e-22
Total_CE	rs3200488	6	32549362	A	G	0.128326	0.0420437	0.00492332	1.35583e-17	150	28427045	33298606	4871561	0.0413933	0.00732801	1.62234e-08	0.0416208	0.00621297	2.10956e-11
Total_CE	rs340623	2	20932278	C	T	0.402768	-0.023014	0.00330941	3.55954e-12	45	20118519	21760295	1641776	-0.025355	0.00490203	2.31693e-07	-0.0206409	0.00419449	8.62609e-07
Total_CE	rs35184771	11	47475189	T	G	0.352232	-0.023236	0.00339136	7.32915e-12	261	46452160	48148535	1696375	-0.0252187	0.00502831	5.30411e-07	-0.0187909	0.00429484	1.21423e-05
Total_CE	rs3823417	6	31100869	A	G	0.194362	0.0263481	0.00409754	1.27707e-10	150	28427045	33298606	4871561	0.0249114	0.00607777	4.15717e-05	0.0247844	0.0051873	1.77389e-06
Total_CE	rs3846662	5	74651084	G	A	0.422584	0.0510966	0.00327729	9.04673e-55	133	74318235	75253678	935443	0.0408296	0.00485035	3.89012e-17	0.0568821	0.00415671	1.37289e-42
Total_CE	rs4129767	17	76403984	A	G	0.488566	0.026444	0.00324067	3.36924e-16	372	76140080	76654189	514109	0.0261867	0.00480668	5.10814e-08	0.0242545	0.00410281	3.39699e-09
Total_CE	rs4149303	9	107594515	G	A	0.121024	0.034448	0.00496853	4.12635e-12	223	107269327	107993081	723754	0.0323685	0.00734804	1.05883e-05	0.0330771	0.00630628	1.5651e-07
Total_CE	rs4299376	2	44072576	G	T	0.322216	0.0376999	0.00346909	1.68036e-27	47	43205847	44349433	1143586	0.024132	0.00514978	2.78977e-06	0.0464948	0.00438849	3.25417e-26
Total_CE	rs440150	11	2936657	G	A	0.0912554	-0.036257	0.00565701	1.46616e-10	251	2686657	3192593	505936	-0.0335887	0.00838926	6.23917e-05	-0.0385782	0.00716244	7.21308e-08
Total_CE	rs445925	19	45415640	A	G	0.1093	-0.286273	0.00514856	0	397	43932396	46686564	2754168	-0.286169	0.00765109	8.69728e-304	-0.264262	0.00650879	0
Total_CE	rs472495	1	55521313	G	T	0.348982	-0.0389574	0.00340185	2.35633e-30	11	54617174	55922193	1305019	-0.0357516	0.00504916	1.44488e-12	-0.0382923	0.0043041	5.84474e-19
Total_CE	rs4788815	16	71634811	A	T	0.344078	-0.0228422	0.00341428	2.2348e-11	345	71073027	73311365	2238338	-0.027062	0.00506501	9.1678e-08	-0.0172198	0.00432199	6.77489e-05
Total_CE	rs4836022	5	122894428	C	T	0.456714	-0.0252083	0.00325905	1.04017e-14	137	122598876	123169053	570177	-0.0188903	0.00483667	9.4045e-05	-0.0269158	0.00412391	6.75181e-11
Total_CE	rs4841132	8	9183596	A	G	0.0921475	-0.0753863	0.00561459	4.39504e-41	193	8884563	9576959	692396	-0.07759	0.00836203	1.75037e-20	-0.0652454	0.0070834	3.289e-20
Total_CE	rs4860948	4	69340991	A	T	0.247596	0.0328002	0.00375794	2.60711e-18	108	69077932	69846404	768472	0.0457294	0.00557639	2.42471e-16	0.0190118	0.0047556	6.39862e-05
Total_CE	rs515135	2	21286057	T	C	0.179435	-0.101567	0.00421351	3.46136e-128	45	20118519	21760295	1641776	-0.10784	0.00623464	6.39907e-67	-0.0896839	0.00534553	4.34826e-63
Total_CE	rs533617	2	21233972	C	T	0.0394493	-0.0720447	0.00832188	4.86931e-18	45	20118519	21760295	1641776	-0.0633503	0.012305	2.63382e-07	-0.0693295	0.0105646	5.31811e-11
Total_CE	rs556107	1	234853059	C	T	0.477618	-0.036813	0.00326298	1.6462e-29	42	234592856	235108597	515741	-0.0327543	0.00483933	1.31077e-11	-0.0375294	0.00413144	1.06621e-19
Total_CE	rs55714927	17	7080316	T	C	0.19226	-0.0286085	0.00411046	3.41554e-12	354	6330851	7777946	1447095	-0.0289598	0.00607783	1.89318e-06	-0.0262295	0.00521805	4.99903e-07
Total_CE	rs58542926	19	19379549	T	C	0.0760275	-0.0893113	0.00611895	3.17023e-48	393	19120340	19976022	855682	-0.113346	0.0090719	8.61034e-36	-0.0595197	0.00774948	1.59902e-14
Total_CE	rs5880	16	57015091	C	G	0.0560145	-0.0575069	0.00702579	2.73703e-16	342	56113528	57568518	1454990	-0.0723156	0.0105072	5.9201e-12	-0.0428204	0.00883231	1.24797e-06
Total_CE	rs60389450	19	45372184	C	A	0.255688	0.0505089	0.00372361	6.80133e-42	397	43932396	46686564	2754168	0.0491317	0.00552189	5.8106e-19	0.0470478	0.00471489	1.93973e-23
Total_CE	rs61905717	11	116919208	A	G	0.180533	0.0434702	0.00420956	5.42766e-25	272	116141666	117517884	1376218	0.0282792	0.00625434	6.14724e-06	0.0536119	0.00532108	7.28458e-24
Total_CE	rs62074055	17	45771933	G	C	0.497317	-0.0293466	0.00324551	1.54915e-19	366	45188952	46459146	1270194	-0.0250565	0.00482	2.01408e-07	-0.0312488	0.00410413	2.68076e-14
Total_CE	rs62116612	19	44479588	C	G	0.0250575	-0.0797646	0.0104616	2.46168e-14	397	43932396	46686564	2754168	-0.0724842	0.0155069	2.95372e-06	-0.0807168	0.0132505	1.122e-09
Total_CE	rs62275880	4	3469826	T	A	0.258899	0.0240008	0.00371731	1.07408e-10	105	3193931	3719826	525895	0.0146298	0.0055099	0.00792801	0.0300854	0.00470864	1.67266e-10
Total_CE	rs6721748	2	203578306	C	G	0.46922	-0.0220304	0.00325042	1.22471e-11	69	203246575	203828306	581731	-0.023301	0.00482976	1.40612e-06	-0.0189066	0.00410876	4.19896e-06
Total_CE	rs6874202	5	156391628	T	C	0.363383	-0.0268112	0.00336444	1.60851e-15	141	155617109	156730648	1113539	-0.0197733	0.00499498	7.54371e-05	-0.0303638	0.00425578	9.7632e-13
Total_CE	rs6938647	6	160986915	A	C	0.212554	0.0300162	0.00404276	1.13553e-13	166	159856463	161935583	2079120	0.0412142	0.00600121	6.57155e-12	0.0186689	0.00511405	0.000261853
Total_CE	rs72658867	19	11231203	A	G	0.0122902	-0.194332	0.0146925	6.41573e-40	390	10833650	11608966	775316	-0.181154	0.0218223	1.04386e-16	-0.188631	0.018579	3.30259e-24
Total_CE	rs72836561	17	41926126	T	C	0.0318002	-0.0944126	0.00924254	1.7236e-24	364	41559207	42421206	861999	-0.118093	0.0137203	7.60878e-18	-0.0694324	0.0116924	2.89003e-09
Total_CE	rs72997616	11	75474195	A	C	0.0917331	-0.0374894	0.00564305	3.07223e-11	271	75200576	75772773	572197	-0.038344	0.00836413	4.56056e-06	-0.0361957	0.00714789	4.11621e-07
Total_CE	rs73050374	19	46146269	G	A	0.0396095	-0.0668067	0.00836757	1.42448e-15	397	43932396	46686564	2754168	-0.0637204	0.0124955	3.41347e-07	-0.0612738	0.0105322	5.98325e-09
Total_CE	rs740516	17	67082962	G	C	0.148699	-0.032863	0.00457078	6.51207e-13	370	65582390	67526383	1943993	-0.0378361	0.00677173	2.31234e-08	-0.0261709	0.00579246	6.24693e-06
Total_CE	rs74747585	19	45039971	C	T	0.0226484	-0.0845822	0.0109277	9.9775e-15	397	43932396	46686564	2754168	-0.0805201	0.0163071	7.9183e-07	-0.0792908	0.0137642	8.40377e-09
Total_CE	rs754615958	1	55650638	AT	A	0.0319471	0.0613204	0.00921895	2.90783e-11	11	54617174	55922193	1305019	0.068279	0.0137184	6.46446e-07	0.0466101	0.0116391	6.21661e-05
Total_CE	rs76423146	8	19820480	T	C	0.0272977	-0.0771511	0.00995751	9.37847e-15	197	19335025	20291749	956724	-0.0913641	0.0148559	7.78013e-10	-0.0611458	0.0125436	1.09169e-06
Total_CE	rs771193934	20	17844518	AGGCATGCTGCCAAGAAT	A	0.342931	0.0226848	0.00342893	3.70791e-11	407	17594492	18094684	500192	0.0260271	0.00509344	3.22979e-07	0.0171807	0.00433593	7.42501e-05
Total_CE	rs77542162	17	67081278	G	A	0.023295	0.10066	0.0107374	7.01218e-21	370	65582390	67526383	1943993	0.097371	0.0160851	1.423e-09	0.094397	0.0134795	2.52108e-12
Total_CE	rs776516693	11	126241852	T	TTCTG	0.132809	0.0333246	0.0047864	3.35741e-12	275	125975876	126494955	519079	0.0407487	0.00709562	9.34332e-09	0.0233535	0.00606298	0.000117312
Total_CE	rs77960347	18	47109955	G	A	0.0137494	0.193773	0.0138988	3.7163e-44	380	46627108	47493912	866804	0.16625	0.0205527	6.09256e-16	0.208396	0.0176418	3.52578e-32
Total_CE	rs779632968	19	45233271	T	TA	0.439857	0.0364391	0.00327684	1.02106e-28	397	43932396	46686564	2754168	0.0386753	0.00486276	1.8366e-15	0.0303277	0.00414657	2.61379e-13
Total_CE	rs79120103	18	19640350	G	A	0.02979	-0.0648181	0.00952583	1.01731e-11	376	19340465	19906095	565630	-0.074329	0.0140082	1.12273e-07	-0.0507739	0.0121509	2.93545e-05
Total_CE	rs79220007	6	26098474	C	T	0.0775809	-0.0439846	0.0060454	3.45932e-13	149	25183134	26819184	1636050	-0.0429657	0.00898672	1.7469e-06	-0.0430935	0.0076386	1.68979e-08
Total_CE	rs7953257	12	112684221	A	T	0.403895	-0.0283426	0.00336108	3.40472e-17	291	111612575	113130634	1518059	-0.0283986	0.00499198	1.2832e-08	-0.0262421	0.00425018	6.66885e-10
Total_CE	rs8112972	19	46390605	A	G	0.122813	-0.0332291	0.00494114	1.761e-11	397	43932396	46686564	2754168	-0.0331568	0.00734873	6.43303e-06	-0.0292007	0.00624111	2.88988e-06
Total_CE	rs838146	19	49248052	T	C	0.500578	-0.0268154	0.00325576	1.78774e-16	398	48956108	49655670	699562				-0.0300515	0.00411757	2.9342e-13
Total_CE	rs907866	2	20371380	A	G	0.444838	-0.025871	0.00327801	2.98308e-15	45	20118519	21760295	1641776	-0.0227722	0.00486756	2.89617e-06	-0.0266467	0.0041462	1.30921e-10
Total_CE	rs9297994	8	59392324	G	A	0.335326	0.0220788	0.00343881	1.36158e-10	202	59081282	59652570	571288	0.0115787	0.0050947	0.0230473	0.0289569	0.00435757	3.04341e-11
Total_CE	rs9769088	7	1029585	C	T	0.391502	-0.0242715	0.00335711	4.85305e-13	168	779549	1530952	751403	-0.0189827	0.00497757	0.00013703	-0.0261233	0.00425167	8.06542e-10
VLDL_CE	12:57701103_GTT_G	12	57701103	G	GTT	0.24292	-0.028251	0.00378298	8.18219e-14	285	55716968	58691256	2974288	-0.0265362	0.00542223	9.89949e-07	-0.0284928	0.0052694	6.41504e-08
VLDL_CE	1:25827633_CT_C	1	25827633	C	CT	0.449701	-0.0242482	0.00331495	2.58796e-13	5	25041697	26110915	1069218	-0.0278568	0.00472611	3.7782e-09	-0.0200293	0.00463857	1.57607e-05
VLDL_CE	15:58679807_CAGA_C	15	58679807	C	CAGA	0.35608	0.0758554	0.00340734	1.18882e-109	326	57949389	59308720	1359331	0.0813002	0.00485292	6.77161e-63	0.0678967	0.00477318	7.14457e-46
VLDL_CE	16:71855318_CA_C	16	71855318	C	CA	0.371938	0.0218591	0.00340728	1.40784e-10	345	71073027	73311365	2238338	0.0237648	0.00486136	1.01787e-06	0.0201941	0.00476428	2.25064e-05
VLDL_CE	7:44597826_CTCTT_C	7	44597826	C	CTCTT	0.445409	-0.0280276	0.00328736	1.52776e-17	176	43923815	44933543	1009728	-0.0262333	0.00468946	2.22441e-08	-0.0299699	0.00459839	7.18302e-11
VLDL_CE	rs1007765	7	1032805	C	G	0.21046	-0.0267824	0.00399932	2.13702e-11	168	779549	1530952	751403	-0.0231464	0.00570436	4.96075e-05	-0.0280098	0.0055945	5.54743e-07
VLDL_CE	rs1013710	20	39882781	A	G	0.478384	0.0230954	0.00326212	1.448e-12	411	38892516	40142035	1249519	0.0139361	0.00465615	0.00276275	0.0310256	0.00456015	1.02577e-11
VLDL_CE	rs10421035	19	45356674	G	A	0.244705	-0.028729	0.00385335	8.98588e-14	397	43932396	46686564	2754168	-0.0331245	0.00549195	1.63143e-09	-0.0233279	0.0053941	1.52885e-05
VLDL_CE	rs11241702	5	122902603	A	G	0.455445	-0.0235189	0.00327288	6.69681e-13	137	122598876	123169053	570177	-0.0131707	0.00467436	0.00483872	-0.0297866	0.00457254	7.34076e-11
VLDL_CE	rs112659572	19	45301179	GC	G	0.137756	-0.0310348	0.00478816	9.10012e-11	397	43932396	46686564	2754168	-0.00858036	0.00681698	0.208152	-0.0471705	0.00670748	2.04144e-12
VLDL_CE	rs112771035	11	126225876	G	C	0.0711638	0.052714	0.00630672	6.40058e-17	275	125975876	126494955	519079	0.0517803	0.00898691	8.35265e-09	0.0531197	0.00882911	1.78925e-09
VLDL_CE	rs113206087	2	21048037	T	G	0.0305795	-0.0810379	0.00950935	1.58076e-17	45	20118519	21760295	1641776	-0.0749351	0.0135464	3.17989e-08	-0.0761874	0.0133158	1.05835e-08
VLDL_CE	rs114165349	1	27021913	C	G	0.0231233	0.0762659	0.0108388	1.97996e-12	6	26737646	27534913	797267	0.056552	0.0155025	0.00026452	0.0923447	0.0151255	1.03022e-09
VLDL_CE	rs11591147	1	55505647	T	G	0.0173731	-0.292505	0.0124176	1.64873e-122	11	54617174	55922193	1305019	-0.299413	0.0175836	6.47885e-65	-0.276512	0.017482	2.77573e-56
VLDL_CE	rs116843064	19	8429323	A	G	0.0194064	-0.113019	0.0117663	7.67829e-22	389	7718168	8718337	1000169	-0.0642009	0.0165695	0.000106862	-0.149216	0.0166468	3.19228e-19
VLDL_CE	rs117113213	20	39165692	A	G	0.0316285	0.119068	0.00930279	1.71703e-37	411	38892516	40142035	1249519	0.116171	0.0133311	2.97482e-18	0.114987	0.0129601	7.27382e-19
VLDL_CE	rs117310449	19	45393516	T	C	0.0118336	0.162566	0.0150221	2.7634e-27	397	43932396	46686564	2754168	0.148221	0.0214555	4.93782e-12	0.17571	0.0209876	5.73186e-17
VLDL_CE	rs12208357	6	160543148	T	C	0.0687485	0.0848186	0.00642928	1.00852e-39	166	159856463	161935583	2079120	0.0775061	0.00919742	3.60098e-17	0.0874432	0.00897066	1.93061e-22
VLDL_CE	rs1260326	2	27730940	T	C	0.392395	0.0559638	0.00332827	2.11863e-63	46	27109887	28651945	1542058	0.0428876	0.0047505	1.78225e-19	0.0652604	0.00465279	1.18841e-44
VLDL_CE	rs12679834	8	19820433	C	T	0.101352	-0.105124	0.00538211	7.09705e-85	197	19335025	20291749	956724	-0.0784729	0.00767392	1.5664e-24	-0.126694	0.00753037	1.97328e-63
VLDL_CE	rs12721043	11	116692293	A	C	0.0110228	-0.143329	0.0155906	3.8473e-20	272	116141666	117517884	1376218	-0.172079	0.022296	1.19463e-14	-0.117227	0.0217577	7.14657e-08
VLDL_CE	rs12740374	1	109817590	T	G	0.221307	-0.0899177	0.00390832	5.77487e-117	20	109567192	110068530	501338	-0.0949709	0.00556102	2.75866e-65	-0.0806649	0.00547898	5.18499e-49
VLDL_CE	rs12916	5	74656539	C	T	0.399965	0.056539	0.0033147	3.46609e-65	133	74318235	75253678	935443	0.0483114	0.00472151	1.46818e-24	0.0635907	0.00464192	1.11986e-42
VLDL_CE	rs13108218	4	3443931	A	G	0.378967	0.0275584	0.00340142	5.43737e-16	105	3193931	3719826	525895	0.0181962	0.00485756	0.000179823	0.035086	0.00475357	1.58371e-13
VLDL_CE	rs13277801	8	59353534	C	T	0.336482	0.02831	0.00344475	2.07674e-16	202	59081282	59652570	571288	0.0155011	0.00491127	0.0015988	0.038454	0.00482012	1.50507e-15
VLDL_CE	rs13389219	2	165528876	T	C	0.393929	-0.0254686	0.00332613	1.91045e-14	61	165161794	165802706	640912	-0.0144229	0.00474677	0.00237864	-0.033849	0.00465006	3.38042e-13
VLDL_CE	rs138175288	19	11189980	A	C	0.118877	-0.153337	0.00500493	1.25065e-205	390	10833650	11608966	775316	-0.135444	0.00715403	8.86844e-80	-0.161866	0.00698944	2.41571e-118
VLDL_CE	rs140570886	6	161013013	C	T	0.0150313	-0.189493	0.0134027	2.3245e-45	166	159856463	161935583	2079120	-0.239486	0.0192447	1.61038e-35	-0.148414	0.0186385	1.6999e-15
VLDL_CE	rs146275714	19	45365447	A	G	0.0157072	0.0857216	0.0132015	8.41701e-11	397	43932396	46686564	2754168	0.0663178	0.0187088	0.000393221	0.0942811	0.0185716	3.84872e-07
VLDL_CE	rs1471251	4	87976359	T	A	0.398205	0.028118	0.00333349	3.33494e-17	112	87721600	88481392	759792	0.0250216	0.00475743	1.44803e-07	0.02985	0.00466071	1.51428e-10
VLDL_CE	rs148187585	2	21322856	GT	G	0.358218	-0.0379276	0.00339514	5.76419e-29	45	20118519	21760295	1641776	-0.0222707	0.0048412	4.22576e-06	-0.0488513	0.00474994	8.50336e-25
VLDL_CE	rs150844304	15	43726625	C	A	0.0243813	0.0868165	0.0105431	1.81491e-16	323	43427975	44679868	1251893	0.0798957	0.0149928	9.90342e-08	0.0939577	0.0147862	2.1009e-10
VLDL_CE	rs17205170	6	32602483	T	G	0.181509	0.0559596	0.00420795	2.4601e-40	150	28427045	33298606	4871561	0.048749	0.00601207	5.18865e-16	0.0625977	0.00587722	1.78316e-26
VLDL_CE	rs17331151	3	52844534	T	C	0.113394	-0.0352243	0.00511709	5.85171e-12	83	52049521	53097544	1048023	-0.0365955	0.00727735	4.94832e-07	-0.0355714	0.00717586	7.16733e-07
VLDL_CE	rs174598	11	61621194	A	G	0.327623	-0.0253834	0.00348408	3.21597e-13	264	60468792	62466262	1997470	-0.0245447	0.00496397	7.64526e-07	-0.0254862	0.0048779	1.74659e-07
VLDL_CE	rs1800480	2	21266932	C	G	0.0123381	-0.145938	0.0147406	4.19996e-23	45	20118519	21760295	1641776	-0.124451	0.0211506	4.01801e-09	-0.165037	0.0205124	8.66367e-16
VLDL_CE	rs1801177	8	19805708	A	G	0.0175495	0.0976381	0.0123763	3.05881e-15	197	19335025	20291749	956724	0.0597165	0.0177854	0.00078652	0.123367	0.0172008	7.43224e-13
VLDL_CE	rs188247550	19	19396616	T	C	0.0116805	-0.114877	0.0151955	4.05164e-14	393	19120340	19976022	855682	-0.135878	0.0215556	2.92159e-10	-0.0908996	0.0213549	2.07729e-05
VLDL_CE	rs1973688	15	58582540	T	C	0.27928	-0.0295784	0.00364417	4.82155e-16	326	57949389	59308720	1359331	-0.0333206	0.00521708	1.70213e-10	-0.0253596	0.00508095	6.01346e-07
VLDL_CE	rs199980439	7	73007087	CA	C	0.123181	-0.0396114	0.00495127	1.24868e-15	179	72601167	73373473	772306	-0.0219487	0.00707978	0.00193457	-0.0515837	0.00691095	8.45729e-14
VLDL_CE	rs2000999	16	72108093	A	G	0.187422	0.0507311	0.00416087	3.51295e-34	345	71073027	73311365	2238338	0.047181	0.00594161	2.03261e-15	0.0548745	0.00581416	3.87299e-21
VLDL_CE	rs2035816	4	100508556	G	A	0.0825709	-0.0384581	0.00591471	7.93933e-11	114	99539516	100789136	1249620	-0.0461864	0.00844778	4.58235e-08	-0.0312988	0.00826333	0.000152148
VLDL_CE	rs2186037	6	127455029	A	G	0.479749	-0.0221903	0.00325609	9.45294e-12	160	126416825	127773602	1356777	-0.00811134	0.00464262	0.0806155	-0.0342286	0.00455564	5.80539e-14
VLDL_CE	rs224433	20	34153850	T	C	0.205832	-0.0296113	0.00402353	1.85302e-13	410	33896310	34406012	509702	-0.0332957	0.00573193	6.31314e-09	-0.022838	0.00563409	5.04855e-05
VLDL_CE	rs2479420	1	55492190	C	T	0.258632	0.0252685	0.00375591	1.72901e-11	11	54617174	55922193	1305019	0.0239305	0.00536509	8.19081e-06	0.0258459	0.00524644	8.39048e-07
VLDL_CE	rs2517524	6	31025713	A	C	0.451774	0.0212188	0.0032619	7.7866e-11	150	28427045	33298606	4871561	0.0169298	0.00464782	0.000270125	0.0239773	0.00456672	1.52032e-07
VLDL_CE	rs2519093	9	136141870	T	C	0.18556	0.0518112	0.00417929	2.79506e-35	225	135610412	136405000	794588	0.0593984	0.00594956	1.84956e-23	0.0451412	0.00585554	1.2781e-14
VLDL_CE	rs261334	15	58726744	G	C	0.213028	0.0822941	0.0039625	1.07234e-95	326	57949389	59308720	1359331	0.0958725	0.00565165	1.93215e-64	0.06866	0.0055425	3.22263e-35
VLDL_CE	rs268	8	19813529	G	A	0.0183239	0.0955282	0.01211	3.07746e-15	197	19335025	20291749	956724	0.0412722	0.0171266	0.0159618	0.139497	0.0170662	3.02071e-16
VLDL_CE	rs2721961	8	116657911	G	T	0.283152	-0.0268447	0.00362114	1.23676e-13	206	116369034	117254010	884976	-0.0305917	0.00515893	3.04347e-09	-0.0226013	0.00507043	8.30241e-06
VLDL_CE	rs2954021	8	126482077	A	G	0.493699	0.0726959	0.00324896	9.57166e-111	209	126198845	126894364	695519	0.0647403	0.00463051	2.26346e-44	0.0774305	0.00454802	6.58554e-65
VLDL_CE	rs3178166	19	45594170	G	A	0.493784	-0.0227823	0.00324957	2.37641e-12	397	43932396	46686564	2754168	-0.0133917	0.00463785	0.00388432	-0.0290074	0.00454294	1.71969e-10
VLDL_CE	rs34931250	17	66879927	T	C	0.0617223	0.0461228	0.00675635	8.72144e-12	370	65582390	67526383	1943993	0.0462491	0.00963336	1.58191e-06	0.0451146	0.00945322	1.82292e-06
VLDL_CE	rs41301394	7	75612803	T	C	0.282455	0.0249664	0.00361099	4.72664e-12	180	75338366	75866105	527739	0.0155637	0.00515352	0.00252834	0.0312391	0.00504813	6.10655e-10
VLDL_CE	rs4299376	2	44072576	G	T	0.322221	0.0414793	0.00347938	9.39739e-33	47	43205847	44349433	1143586	0.0316721	0.00496991	1.86561e-10	0.0490337	0.00486073	6.42563e-24
VLDL_CE	rs4470903	7	21604916	G	C	0.217358	0.0310378	0.00394377	3.56245e-15	172	21246397	21857283	610886	0.0234721	0.00564069	3.16878e-05	0.0350328	0.0055033	1.95113e-10
VLDL_CE	rs472495	1	55521313	G	T	0.348972	-0.0382058	0.00341201	4.28558e-29	11	54617174	55922193	1305019	-0.0324682	0.00487219	2.68037e-11	-0.0416357	0.00476781	2.52393e-18
VLDL_CE	rs4794057	17	45786452	C	T	0.483944	-0.0257518	0.00326565	3.14552e-15	366	45188952	46459146	1270194	-0.0204644	0.00466457	1.14958e-05	-0.030438	0.00456234	2.54351e-11
VLDL_CE	rs484195	19	45421877	A	G	0.380236	-0.0882982	0.00342039	1.10228e-146	397	43932396	46686564	2754168	-0.0701306	0.00487262	6.52858e-47	-0.10093	0.00478967	2.37089e-98
VLDL_CE	rs4860948	4	69340991	A	T	0.24759	0.0259182	0.00376996	6.22092e-12	108	69077932	69846404	768472	0.0437243	0.00538213	4.5694e-16	0.0101315	0.00526846	0.0544771
VLDL_CE	rs547065676	5	55857548	AT	A	0.187594	0.0339626	0.00418779	5.09548e-16	130	55520154	56120395	600241	0.0212606	0.00597952	0.00037737	0.0451607	0.00585269	1.20929e-14
VLDL_CE	rs556107	1	234853059	C	T	0.477622	-0.0287148	0.003274	1.79201e-18	42	234592856	235108597	515741	-0.019857	0.00467087	2.12808e-05	-0.0356598	0.00457901	6.89139e-15
VLDL_CE	rs56267346	19	41353338	G	A	0.159432	-0.0349985	0.0044562	4.05399e-15	396	41091229	41603338	512109	-0.0314041	0.00634018	7.3146e-07	-0.0365168	0.00624703	5.06729e-09
VLDL_CE	rs56393506	6	161089307	T	C	0.165082	-0.0414954	0.00447244	1.74454e-20	166	159856463	161935583	2079120	-0.0571767	0.0063946	3.91818e-19	-0.0260115	0.00624136	3.08091e-05
VLDL_CE	rs5774609	1	63008827	T	TA	0.36383	-0.0701417	0.00341597	1.3761e-93	13	62656034	63791118	1135084	-0.058321	0.00486517	4.39309e-33	-0.0782204	0.0047838	5.1208e-60
VLDL_CE	rs58542926	19	19379549	T	C	0.076019	-0.10984	0.0061366	1.36921e-71	393	19120340	19976022	855682	-0.140696	0.00874988	4.27904e-58	-0.0785527	0.00858525	5.8092e-20
VLDL_CE	rs5880	16	57015091	C	G	0.0560147	0.120579	0.00704328	1.18439e-65	342	56113528	57568518	1454990	0.101138	0.0101367	1.96906e-23	0.13155	0.00977733	3.13677e-41
VLDL_CE	rs6459450	6	16124560	C	T	0.303184	-0.0267104	0.00354953	5.29297e-14	146	15874560	16376934	502374	-0.0179338	0.00506472	0.000398942	-0.034717	0.00496303	2.66687e-12
VLDL_CE	rs681343	19	49206462	C	T	0.49296	-0.0311079	0.00324793	1.00315e-21	398	48956108	49655670	699562	-0.0279056	0.00463877	1.79777e-09	-0.0335208	0.00453794	1.51575e-13
VLDL_CE	rs6874202	5	156391628	T	C	0.363372	-0.0440647	0.00337374	5.71119e-39	141	155617109	156730648	1113539	-0.0379856	0.0048187	3.23375e-15	-0.0480723	0.00471347	2.05994e-24
VLDL_CE	rs693	2	21232195	G	A	0.475289	-0.095377	0.00324982	6.6414e-189	45	20118519	21760295	1641776	-0.0842901	0.00464422	1.76494e-73	-0.103928	0.00453837	9.17941e-116
VLDL_CE	rs7140110	13	114544024	C	T	0.296888	0.0336644	0.00356572	3.72737e-21	305	114294024	114883822	589798	0.0255306	0.00509017	5.29494e-07	0.0394836	0.00498446	2.3734e-15
VLDL_CE	rs72658867	19	11231203	A	G	0.0122897	-0.220143	0.0147362	1.96551e-50	390	10833650	11608966	775316	-0.203241	0.021057	4.94609e-22	-0.22736	0.0205809	2.34966e-28
VLDL_CE	rs72798999	5	155867109	A	G	0.0363208	0.0577103	0.00871883	3.62495e-11	141	155617109	156730648	1113539	0.0442127	0.0125018	0.000405682	0.0685983	0.0121402	1.60385e-08
VLDL_CE	rs72823020	10	115797947	A	T	0.129706	-0.0329096	0.00484807	1.1389e-11	246	115536233	116071878	535645	-0.0332238	0.00694719	1.73548e-06	-0.0320405	0.00675411	2.09976e-06
VLDL_CE	rs73075609	20	5580789	T	C	0.026902	0.0665929	0.0100617	3.63948e-11	405	5330789	5830789	500000	0.0586129	0.0143313	4.32033e-05	0.0693002	0.014091	8.7554e-07
VLDL_CE	rs740516	17	67082962	G	C	0.14871	-0.0417396	0.00458494	8.81974e-20	370	65582390	67526383	1943993	-0.047192	0.00653449	5.16515e-13	-0.0364835	0.00641778	1.31366e-08
VLDL_CE	rs7412	19	45412079	T	C	0.0809207	-0.240101	0.00594095	0	397	43932396	46686564	2754168	-0.185703	0.00849752	1.36598e-105	-0.283175	0.00828942	2.56026e-254
VLDL_CE	rs757375304	16	56629753	CAA	C	0.0841249	-0.0382959	0.00596232	1.33951e-10	342	56113528	57568518	1454990	-0.0297684	0.00852138	0.000477196	-0.0441795	0.0083236	1.11234e-07
VLDL_CE	rs77542162	17	67081278	G	A	0.0233019	0.134595	0.0107659	7.52643e-36	370	65582390	67526383	1943993	0.133312	0.0155198	8.85128e-18	0.131848	0.0149238	1.01857e-18
VLDL_CE	rs77960347	18	47109955	G	A	0.0137515	0.104177	0.0139458	8.04509e-14	380	46627108	47493912	866804	0.0936313	0.0198395	2.36856e-06	0.118703	0.0195511	1.2722e-09
VLDL_CE	rs79429216	19	45445517	A	G	0.0122028	0.122472	0.0147797	1.17382e-16	397	43932396	46686564	2754168	0.107405	0.0211012	3.58776e-07	0.133803	0.0206562	9.36054e-11
VLDL_CE	rs7970695	12	121423376	G	A	0.376492	0.0268733	0.00336152	1.30931e-15	293	121153724	121674861	521137	0.0193263	0.00479363	5.5433e-05	0.0332569	0.00470264	1.53733e-12
VLDL_CE	rs799158	7	73019074	T	C	0.0429846	0.0528696	0.00801305	4.18022e-11	179	72601167	73373473	772306	0.0488597	0.0114869	2.10671e-05	0.0536049	0.0111596	1.56167e-06
VLDL_CE	rs8112638	19	11244782	T	C	0.488407	0.0256409	0.00325818	3.57282e-15	390	10833650	11608966	775316	0.0178006	0.00465594	0.000131822	0.0311454	0.00455018	7.69811e-12
VLDL_CE	rs8211	10	94819053	C	T	0.383777	-0.027945	0.00333972	5.9257e-17	239	94290286	95572137	1281851	-0.0204002	0.00476166	1.83541e-05	-0.0350608	0.00467315	6.30716e-14
VLDL_CE	rs821840	16	56993886	G	A	0.32507	-0.10437	0.00346345	5.03053e-199	342	56113528	57568518	1454990	-0.0845845	0.00495073	2.43586e-65	-0.118425	0.004836	4.77549e-132
VLDL_CE	rs900048	3	136218930	C	T	0.289235	-0.0242781	0.00359273	1.40737e-11	91	135657213	136468930	811717	-0.0214124	0.00511811	2.87141e-05	-0.0280857	0.0050306	2.37048e-08
VLDL_CE	rs907866	2	20371380	A	G	0.444843	-0.0213787	0.00328867	8.01374e-11	45	20118519	21760295	1641776	-0.0162991	0.00469875	0.000523014	-0.0253923	0.0045932	3.24274e-08
VLDL_CE	rs964184	11	116648917	G	C	0.131689	0.143046	0.00479241	2.61221e-195	272	116141666	117517884	1376218	0.0953285	0.00684902	5.44033e-44	0.179217	0.00669138	1.78921e-157
VLDL_CE	rs9804646	11	116665079	T	C	0.0820094	-0.0380996	0.00594064	1.42657e-10	272	116141666	117517884	1376218	-0.00876058	0.00849049	0.302163	-0.064506	0.00829417	7.48028e-15
VLDL_CE	rs9923575	16	72230112	T	C	0.192911	-0.0289036	0.00411206	2.08732e-12	345	71073027	73311365	2238338	-0.0289095	0.00587505	8.63842e-07	-0.029973	0.0057435	1.80645e-07
VLDL_CE	rs9973286	19	45215711	G	C	0.13421	-0.0393733	0.00480283	2.46088e-16	397	43932396	46686564	2754168	-0.0355641	0.00681406	1.80095e-07	-0.042328	0.00674875	3.57957e-10
DHA_pct	rs10160784	11	75456055	C	T	0.155691	-0.0397521	0.00449246	8.93406e-19	271	75200576	75772773	572197	-0.0341228	0.00679643	5.15867e-07	-0.0424962	0.0057187	1.08546e-13
DHA_pct	rs10489615	1	230304988	A	G	0.385415	-0.0346754	0.00333398	2.50273e-25	41	230044989	230557222	512233	-0.0395031	0.00503018	4.10062e-15	-0.0293684	0.00425396	5.09354e-12
DHA_pct	rs1077835	15	58723426	G	A	0.218581	0.0648953	0.00393818	5.77739e-61	326	57949389	59308720	1359331	0.0646406	0.00594358	1.56722e-27	0.0624187	0.00502364	2.03026e-35
DHA_pct	rs11494178	11	61991815	G	A	0.0222126	0.0742055	0.0110396	1.80014e-11	264	60468792	62466262	1997470	0.0915185	0.0167752	4.89397e-08	0.0568046	0.0139998	4.96295e-05
DHA_pct	rs117828446	11	61670646	G	A	0.0120684	-0.17101	0.0148712	1.35902e-30	264	60468792	62466262	1997470	-0.221671	0.0224522	5.60182e-23	-0.121122	0.0189639	1.69944e-10
DHA_pct	rs11784312	8	10872767	A	G	0.358108	-0.0253712	0.0034558	2.11883e-13	194	10269037	12044901	1775864	-0.0290329	0.00521437	2.58672e-08	-0.0217911	0.00440903	7.73058e-07
DHA_pct	rs12786457	11	61382201	A	G	0.0194218	-0.110711	0.0117672	5.08857e-21	264	60468792	62466262	1997470	-0.124675	0.0179032	3.33337e-12	-0.0958229	0.014907	1.29835e-10
DHA_pct	rs140570886	6	161013013	C	T	0.0150208	0.166911	0.013404	1.4024e-35	166	159856463	161935583	2079120	0.204947	0.0203646	8.22069e-24	0.129239	0.0170009	2.94319e-14
DHA_pct	rs145786300	11	61406089	A	G	0.0102143	-0.109978	0.0162054	1.15207e-11	264	60468792	62466262	1997470	-0.120795	0.0244484	7.79324e-07	-0.0983596	0.0206789	1.97233e-06
DHA_pct	rs145908530	11	62200482	A	G	0.0702833	0.0620166	0.00638916	2.86215e-22	264	60468792	62466262	1997470	0.0670089	0.00967594	4.3804e-12	0.0536958	0.00812707	3.94043e-11
DHA_pct	rs147981159	11	61824298	A	G	0.0351921	-0.0811029	0.00888148	6.80866e-20	264	60468792	62466262	1997470	-0.0732319	0.0134013	4.65338e-08	-0.0846614	0.0113312	7.9897e-14
DHA_pct	rs150156331	11	61464436	A	G	0.017437	0.104327	0.0124727	6.08133e-17	264	60468792	62466262	1997470	0.0965039	0.0187914	2.8196e-07	0.105593	0.0159356	3.46199e-11
DHA_pct	rs17827918	11	61468165	A	G	0.102787	-0.051094	0.00534965	1.30014e-21	264	60468792	62466262	1997470	-0.0570314	0.0081023	1.95142e-12	-0.0436565	0.00680343	1.39749e-10
DHA_pct	rs1801621	11	61731727	C	T	0.0398539	0.0734628	0.00831763	1.035e-18	264	60468792	62466262	1997470	0.0957962	0.0125505	2.31913e-14	0.0517076	0.0106117	1.10245e-06
DHA_pct	rs190118115	8	19793581	T	C	0.0176763	-0.106718	0.0123676	6.24286e-18	197	19335025	20291749	956724	-0.110281	0.018529	2.6622e-09	-0.0983723	0.015879	5.8459e-10
DHA_pct	rs1925062	13	55608936	A	G	0.416176	0.0251749	0.00330039	2.39806e-14	302	55358936	55913698	554762	0.0230524	0.00497935	3.66901e-06	0.0258156	0.00421135	8.8202e-10
DHA_pct	rs2229738	11	68562328	T	C	0.0654194	-0.129965	0.00656075	3.02126e-87	268	68312328	68812328	500000	-0.128175	0.0098491	1.10785e-38	-0.126103	0.00840811	8.60221e-51
DHA_pct	rs261290	15	58678720	T	C	0.346767	0.0644601	0.00341426	1.98533e-79	326	57949389	59308720	1359331	0.0688838	0.00514997	9.21166e-41	0.0581711	0.00435722	1.2732e-40
DHA_pct	rs3015954	11	60858578	T	C	0.0943576	-0.0383218	0.00556309	5.65273e-12	264	60468792	62466262	1997470	-0.0362371	0.00843131	1.72596e-05	-0.0387739	0.00707054	4.17114e-08
DHA_pct	rs328	8	19819724	G	C	0.101396	0.0880053	0.00537806	3.81652e-60	197	19335025	20291749	956724	0.0975032	0.00811333	3.04727e-33	0.075868	0.00686289	2.15682e-28
DHA_pct	rs34646324	10	22255363	A	AT	0.286695	-0.0262165	0.00367164	9.34906e-13	232	22005363	22512673	507310	-0.0268753	0.00554673	1.26674e-06	-0.0240977	0.00467976	2.61906e-07
DHA_pct	rs34848597	11	61817263	T	C	0.139804	-0.034297	0.00468891	2.59384e-13	264	60468792	62466262	1997470	-0.035295	0.00707658	6.12553e-07	-0.031977	0.00598132	9.00408e-08
DHA_pct	rs3999089	10	65203808	G	A	0.472234	0.0444505	0.0032562	2.08494e-42	235	64664372	65600279	935907	0.0360154	0.00491745	2.42744e-13	0.0498731	0.0041511	3.1439e-33
DHA_pct	rs439401	19	45414451	T	C	0.359602	0.022758	0.00338419	1.76324e-11	397	43932396	46686564	2754168	0.0185107	0.00510892	0.000291136	0.0246878	0.00431591	1.06705e-08
DHA_pct	rs4597358	17	44110670	G	C	0.228538	-0.034253	0.00386605	8.07397e-19	365	43293207	44600919	1307712	-0.0366284	0.00584718	3.76277e-10	-0.0308281	0.00492261	3.80241e-10
DHA_pct	rs4665710	2	21221035	A	C	0.204417	0.0386246	0.00403398	1.03205e-21	45	20118519	21760295	1641776	0.0417582	0.006083	6.70577e-12	0.0338526	0.00514989	4.9399e-11
DHA_pct	rs4806498	19	54674742	T	C	0.431064	0.0294391	0.00328926	3.58404e-19	401	54424742	55058174	633432	0.0279641	0.00496616	1.7978e-08	0.0291071	0.00419445	3.95979e-12
DHA_pct	rs543711028	11	61525567	C	G	0.0118355	-0.137324	0.0150314	6.55279e-20	264	60468792	62466262	1997470	-0.177187	0.0226738	5.57351e-15	-0.0957284	0.019183	6.03938e-07
DHA_pct	rs55730499	6	161005610	T	C	0.0820952	0.0839864	0.00592108	1.20944e-45	166	159856463	161935583	2079120	0.0987473	0.00897355	3.8029e-28	0.0675955	0.00752593	2.71089e-19
DHA_pct	rs58542926	19	19379549	T	C	0.0760635	-0.0505308	0.00613504	1.78565e-16	393	19120340	19976022	855682	-0.0590449	0.00926766	1.88647e-10	-0.0405216	0.00781978	2.20014e-07
DHA_pct	rs662138	6	160564476	G	C	0.186744	-0.0307984	0.00416167	1.36246e-13	166	159856463	161935583	2079120	-0.0362863	0.00629067	8.03582e-09	-0.0250933	0.00530154	2.21298e-06
DHA_pct	rs7116318	11	61217343	C	T	0.0166807	-0.0980988	0.0127962	1.77924e-14	264	60468792	62466262	1997470	-0.102612	0.0191536	8.4678e-08	-0.0921993	0.0164432	2.06226e-08
DHA_pct	rs71490328	11	61281519	T	C	0.0482917	0.0747484	0.00760272	8.31794e-23	264	60468792	62466262	1997470	0.0807696	0.0113873	1.3229e-12	0.0668358	0.0097636	7.66928e-12
DHA_pct	rs72789541	16	15127534	A	T	0.293331	-0.0800347	0.00357783	1.08662e-110	336	14874327	15883195	1008868	-0.08497	0.00541378	1.94607e-55	-0.0725911	0.0045536	3.83891e-57
DHA_pct	rs72836561	17	41926126	T	C	0.0318187	-0.0596429	0.00926466	1.21608e-10	364	41559207	42421206	861999	-0.0793307	0.0140105	1.49879e-08	-0.0399011	0.0117976	0.000719513
DHA_pct	rs72920193	11	61602572	T	C	0.0126055	0.0949929	0.0145672	7.00051e-11	264	60468792	62466262	1997470	0.113127	0.0223447	4.1396e-07	0.0781654	0.0183295	2.00579e-05
DHA_pct	rs72926147	11	61860459	A	G	0.0258606	-0.0718213	0.0102917	2.99229e-12	264	60468792	62466262	1997470	-0.0909144	0.0155786	5.37055e-09	-0.0529825	0.0130943	5.2092e-05
DHA_pct	rs738409	22	44324727	G	C	0.21705	0.0312952	0.0039371	1.89364e-15	427	44074727	44590904	516177	0.041639	0.00595678	2.7647e-12	0.0213124	0.00501134	2.11263e-05
DHA_pct	rs74754540	11	61716357	A	G	0.0238449	-0.101561	0.0106679	1.74696e-21	264	60468792	62466262	1997470	-0.115231	0.0161499	9.74766e-13	-0.0857374	0.0135723	2.67657e-10
DHA_pct	rs76686919	11	61770207	T	C	0.05067	0.0500654	0.0075195	2.78226e-11	264	60468792	62466262	1997470	0.0667933	0.0114144	4.88406e-09	0.0342189	0.00954289	0.000336203
DHA_pct	rs80343634	11	61753809	T	C	0.0171356	-0.0829198	0.0125191	3.51765e-11	264	60468792	62466262	1997470	-0.0917049	0.0188984	1.22113e-06	-0.0705315	0.0159665	9.99654e-06
DHA_pct	rs8053495	16	15406153	A	G	0.412392	0.0342872	0.00335427	1.60557e-24	336	14874327	15883195	1008868	0.0379548	0.00507476	7.55361e-14	0.0300492	0.00426972	1.96658e-12
DHA_pct	rs964184	11	116648917	G	C	0.13166	-0.0856014	0.00479686	3.59636e-71	272	116141666	117517884	1376218	-0.098562	0.00724797	4.50526e-42	-0.069945	0.00611287	2.68387e-30
DHA_pct	rs99780	11	61596633	T	C	0.351734	-0.284437	0.00334163	0	264	60468792	62466262	1997470	-0.311479	0.00502494	0	-0.24928	0.00427634	0
LA_pct	11:116623213_TA_T	11	116623213	TA	T	0.138607	-0.0673568	0.00468291	6.95089e-47	272	116141666	117517884	1376218	-0.0965069	0.00737601	4.42886e-39	-0.040024	0.00582183	6.24292e-12
LA_pct	11:61596322_CA_C	11	61596322	C	CA	0.347032	0.184392	0.00338072	0	264	60468792	62466262	1997470	0.172921	0.00533014	1.59563e-229	0.190725	0.00419701	0
LA_pct	9:136151579_TGGTGCAGGCGCAGGAAAAAATTGTGGCAATTCCTCA_T	9	136151579	T	TGGTGCAGGCGCAGGAAAAAATTGTGGCAATTCCTCA	0.186354	0.030831	0.00415345	1.1497e-13	225	135610412	136405000	794588	0.0386543	0.00653242	3.28481e-09	0.0236119	0.00517094	4.97067e-06
LA_pct	rs10020067	4	88181491	A	C	0.382572	-0.0250266	0.00333587	6.29873e-14	112	87721600	88481392	759792	-0.0348976	0.00526972	3.55719e-11	-0.0158742	0.00413723	0.000124671
LA_pct	rs10096633	8	19830921	T	C	0.123456	0.0803988	0.00491935	5.32984e-60	197	19335025	20291749	956724	0.106112	0.00774469	1.10374e-42	0.0556888	0.006119	9.1093e-20
LA_pct	rs10160784	11	75456055	C	T	0.155671	0.0333641	0.0044759	9.0814e-14	271	75200576	75772773	572197	0.0282068	0.00706473	6.54002e-05	0.0372332	0.005555	2.05752e-11
LA_pct	rs10642257	7	25992323	AAGGCC	A	0.159118	0.0343421	0.00443364	9.54413e-15	173	25715759	26655353	939594	0.0286043	0.00699285	4.30815e-05	0.0385107	0.00550571	2.67505e-12
LA_pct	rs1128249	2	165528624	T	G	0.393377	0.0279275	0.0033125	3.45242e-17	61	165161794	165802706	640912	0.0294572	0.00522196	1.69554e-08	0.0259902	0.00411551	2.7097e-10
LA_pct	rs11591147	1	55505647	T	G	0.0173813	-0.0835193	0.0123796	1.51848e-11	11	54617174	55922193	1305019	-0.0846986	0.0193712	1.23023e-05	-0.0819325	0.0154818	1.21118e-07
LA_pct	rs116843064	19	8429323	A	G	0.0194136	0.108718	0.0117153	1.71195e-20	389	7718168	8718337	1000169	0.140822	0.0182235	1.10823e-14	0.0755278	0.0147298	2.94075e-07
LA_pct	rs11751347	6	161092438	T	C	0.1021	-0.0373117	0.00537417	3.85695e-12	166	159856463	161935583	2079120	-0.0444518	0.00844896	1.43446e-07	-0.0303048	0.006694	5.98509e-06
LA_pct	rs117828446	11	61670646	G	A	0.0120634	0.0983288	0.0148261	3.31755e-11	264	60468792	62466262	1997470	0.094374	0.0233601	5.35057e-05	0.101773	0.018429	3.35197e-08
LA_pct	rs11914181	22	38602140	T	C	0.448607	0.021393	0.0032597	5.29191e-11	425	38322440	39346602	1024162	0.0257076	0.00511778	5.09192e-07	0.0168228	0.00406456	3.49269e-05
LA_pct	rs1260326	2	27730940	T	C	0.392367	-0.0884965	0.00331061	4.01047e-157	46	27109887	28651945	1542058	-0.0993837	0.00521831	1.04724e-80	-0.0769846	0.00411373	5.15048e-78
LA_pct	rs12721043	11	116692293	A	C	0.0110129	0.102041	0.0155341	5.08321e-11	272	116141666	117517884	1376218	0.135325	0.0245498	3.55223e-08	0.0718896	0.0192585	0.000189401
LA_pct	rs13358429	5	74618186	A	G	0.339157	0.0335729	0.00341501	8.38607e-23	133	74318235	75253678	935443	0.0395487	0.00537289	1.8442e-13	0.0277809	0.00425018	6.33146e-11
LA_pct	rs1358980	6	43764551	T	C	0.480865	-0.0233873	0.00329921	1.35807e-12	152	42667063	44056609	1389546	-0.0275538	0.00519801	1.15564e-07	-0.0190079	0.00410169	3.58838e-06
LA_pct	rs139974673	15	44027885	C	T	0.0246078	-0.112735	0.01045	3.99095e-27	323	43427975	44679868	1251893	-0.113478	0.0164309	5.00527e-12	-0.110216	0.0130127	2.48831e-17
LA_pct	rs140570886	6	161013013	C	T	0.0150192	0.0890285	0.0133576	2.65418e-11	166	159856463	161935583	2079120	0.0981063	0.0211936	3.67865e-06	0.0802389	0.0165043	1.16565e-06
LA_pct	rs16966947	16	15141045	C	T	0.304679	0.0270239	0.00351751	1.56561e-14	336	14874327	15883195	1008868	0.0299535	0.00555122	6.8381e-08	0.0241542	0.00436602	3.16819e-08
LA_pct	rs17138358	7	17920253	C	G	0.395899	-0.022412	0.00331868	1.44935e-11	171	17034577	18228828	1194251	-0.0294005	0.00522745	1.86877e-08	-0.0159982	0.0041262	0.000105722
LA_pct	rs1716407	12	124515218	G	A	0.408492	0.0213426	0.00330258	1.03309e-10	294	122037290	125632252	3594962	0.0190189	0.00520398	0.000257656	0.0226471	0.00410444	3.4429e-08
LA_pct	rs17827918	11	61468165	A	G	0.102775	0.0349264	0.00533121	5.71826e-11	264	60468792	62466262	1997470	0.0301616	0.00842513	0.000343835	0.0389071	0.00660946	3.95496e-09
LA_pct	rs199607859	6	139835418	G	T	0.404661	-0.0279935	0.00331442	3.03626e-17	165	139579695	140092576	512881	-0.0310779	0.00522036	2.63951e-09	-0.0245548	0.0041211	2.55705e-09
LA_pct	rs2014830	3	50172397	T	C	0.298487	0.0246856	0.00356481	4.37959e-12	82	49070183	50424184	1354001	0.0231295	0.00560725	3.71185e-05	0.0254309	0.0044368	9.96501e-09
LA_pct	rs268	8	19813529	G	A	0.0183302	-0.114612	0.0120566	1.99891e-21	197	19335025	20291749	956724	-0.132727	0.0188366	1.85147e-12	-0.0947746	0.0150991	3.46885e-10
LA_pct	rs2943650	2	227105921	C	T	0.352849	0.0323846	0.00339354	1.40336e-21	74	226772036	227377672	605636	0.0487743	0.00534761	7.61132e-20	0.0172566	0.00421752	4.28657e-05
LA_pct	rs2954029	8	126490972	T	A	0.465681	0.071865	0.00325203	4.48407e-108	209	126198845	126894364	695519	0.092836	0.00511828	2.1726e-73	0.0519489	0.00404612	1.05887e-37
LA_pct	rs34288216	8	19931855	T	C	0.172295	0.0314508	0.00429355	2.39612e-13	197	19335025	20291749	956724	0.0392945	0.00675641	6.05233e-09	0.0237122	0.00534267	9.07847e-06
LA_pct	rs3747207	22	44324855	A	G	0.215069	0.0406682	0.0039399	5.68287e-25	427	44074727	44590904	516177	0.0541746	0.00622025	3.10659e-18	0.0282825	0.00488898	7.27502e-09
LA_pct	rs3812316	7	73020337	G	C	0.128612	0.0749155	0.00483015	3.20834e-54	179	72601167	73373473	772306	0.0862481	0.00763354	1.3978e-29	0.0630838	0.00598835	6.18333e-26
LA_pct	rs459193	5	55806751	A	G	0.252437	0.0264048	0.00371846	1.24292e-12	130	55520154	56120395	600241	0.0304482	0.00585877	2.02944e-07	0.0224612	0.004622	1.1778e-06
LA_pct	rs55730499	6	161005610	T	C	0.0820905	0.0561329	0.00590235	1.92308e-21	166	159856463	161935583	2079120	0.0755184	0.0093339	6.00402e-16	0.0384584	0.00731339	1.45421e-07
LA_pct	rs57217136	19	11201124	C	T	0.119367	-0.0389716	0.0049925	5.93241e-15	390	10833650	11608966	775316	-0.0382626	0.0078808	1.20494e-06	-0.0393736	0.00619568	2.09304e-10
LA_pct	rs58542926	19	19379549	T	C	0.0760226	0.0498253	0.0061148	3.71252e-16	393	19120340	19976022	855682	0.0577453	0.00963957	2.10078e-09	0.041733	0.00759732	3.95854e-08
LA_pct	rs58912740	6	52669759	C	G	0.426442	-0.0231457	0.00327523	1.59007e-12	153	52200548	52987138	786590	-0.0204975	0.00517793	7.54415e-05	-0.0248145	0.00405923	9.80644e-10
LA_pct	rs6073972	20	44590298	G	C	0.186191	-0.0447649	0.00415795	5.06587e-27	412	42792364	45042560	2250196	-0.0445441	0.00655205	1.06379e-11	-0.0442987	0.00516779	1.03029e-17
LA_pct	rs61337452	11	46728966	C	T	0.137989	0.0347412	0.00470684	1.57747e-13	261	46452160	48148535	1696375	0.039301	0.00745505	1.35468e-07	0.0299439	0.00582425	2.73439e-07
LA_pct	rs695983	3	136064547	G	A	0.287233	0.0270564	0.00359156	4.96799e-14	91	135657213	136468930	811717	0.0305682	0.00565223	6.38383e-08	0.0237434	0.00446874	1.07934e-07
LA_pct	rs72836561	17	41926126	T	C	0.0317998	-0.0621255	0.00923379	1.72423e-11	364	41559207	42421206	861999	-0.0870113	0.014574	2.37716e-09	-0.0388853	0.0114604	0.000691568
LA_pct	rs7412	19	45412079	T	C	0.0809149	-0.18454	0.00592663	2.58735e-212	397	43932396	46686564	2754168	-0.198345	0.00935216	1.4161e-99	-0.168242	0.0073571	1.89986e-115
LA_pct	rs75306442	11	61641396	T	C	0.189546	0.035217	0.00412002	1.26384e-17	264	60468792	62466262	1997470	0.0429256	0.00649673	3.93699e-11	0.0276613	0.00511767	6.49373e-08
LA_pct	rs756997703	16	57001581	A	AAAC	0.432269	0.0325461	0.00328736	4.20079e-23	342	56113528	57568518	1454990	0.0379724	0.00520103	2.88209e-13	0.0271576	0.00407117	2.55884e-11
LA_pct	rs76423146	8	19820480	T	C	0.027265	-0.0844023	0.00995208	2.25091e-17	197	19335025	20291749	956724	-0.110746	0.0157857	2.30553e-12	-0.0593983	0.0122992	1.37124e-06
LA_pct	rs79220007	6	26098474	C	T	0.0775771	-0.0399215	0.00603734	3.79057e-11	149	25183134	26819184	1636050	-0.0362896	0.00953812	0.000142079	-0.0423121	0.00748684	1.59449e-08
LA_pct	rs796004	9	86594798	T	C	0.254765	0.0276166	0.00371798	1.1084e-13	220	86118660	86867265	748605	0.0320029	0.0058477	4.44347e-08	0.023396	0.00462853	4.31748e-07
LA_pct	rs799157	7	73020301	T	C	0.043411	-0.0628755	0.0079374	2.3608e-15	179	72601167	73373473	772306	-0.076831	0.0125739	9.98272e-10	-0.0490732	0.00982015	5.82658e-07
LA_pct	rs8066560	17	17728043	A	G	0.342004	-0.0226826	0.00343153	3.85222e-11	358	17124643	18274266	1149623	-0.0238379	0.00541177	1.05995e-05	-0.0214458	0.00426158	4.85317e-07
MUFA_pct	10:113938330_AAAAC_A	10	113938330	AAAAC	A	0.275048	-0.0264084	0.00365894	5.31476e-13	244	113660721	114456683	795962	-0.0299123	0.00540237	3.08774e-08	-0.0225847	0.00469268	1.49079e-06
MUFA_pct	1:40421617_TG_T	1	40421617	T	TG	0.260834	0.0281238	0.00373014	4.73519e-14	8	39547055	40671617	1124562	0.0295384	0.0054911	7.49592e-08	0.0255199	0.00479661	1.03754e-07
MUFA_pct	1:93882912_GA_G	1	93882912	GA	G	0.216253	-0.0263416	0.00398436	3.82085e-11	18	93587133	94150247	563114	-0.0214462	0.00587363	0.0002611	-0.0288047	0.00511698	1.81474e-08
MUFA_pct	19:8422146_AGGAGTT_A	19	8422146	A	AGGAGTT	0.0543407	-0.0508389	0.00718916	1.53682e-12	389	7718168	8718337	1000169	-0.0563383	0.0106071	1.09066e-07	-0.0430252	0.00922588	3.11213e-06
MUFA_pct	rs10216709	8	126472487	G	A	0.396323	0.0265992	0.00333096	1.40786e-15	209	126198845	126894364	695519	0.0336219	0.00490903	7.486e-12	0.0185098	0.00427889	1.52091e-05
MUFA_pct	rs10455872	6	161010118	G	A	0.0817017	-0.126536	0.00594268	1.73691e-100	166	159856463	161935583	2079120	-0.14597	0.00878246	6.13852e-62	-0.102157	0.00761555	5.40777e-41
MUFA_pct	rs10642257	7	25992323	AAGGCC	A	0.159118	-0.0296292	0.00446269	3.16003e-11	173	25715759	26655353	939594	-0.0197285	0.00657713	0.00270439	-0.0360973	0.00573269	3.05194e-10
MUFA_pct	rs1065853	19	45413233	T	G	0.0805111	0.138595	0.00598295	1.50147e-118	397	43932396	46686564	2754168	0.162191	0.00881527	1.85989e-75	0.108231	0.00768741	5.63334e-45
MUFA_pct	rs10750766	11	65473798	C	A	0.287754	-0.0257372	0.00360593	9.54007e-13	266	65155600	65805458	649858	-0.0296106	0.00530914	2.4503e-08	-0.0199256	0.00463612	1.7258e-05
MUFA_pct	rs10789112	1	62957758	C	T	0.354401	-0.0552027	0.00341071	7.03614e-59	13	62656034	63791118	1135084	-0.0653437	0.0050169	9.61501e-39	-0.0426803	0.00438876	2.41461e-22
MUFA_pct	rs11030088	11	27646247	A	G	0.253958	0.0261565	0.00376386	3.68058e-12	258	27396247	27957409	561162	0.0243481	0.00555791	1.18382e-05	0.0249174	0.00482711	2.44839e-07
MUFA_pct	rs1128249	2	165528624	T	G	0.393384	-0.0270754	0.00333388	4.63973e-16	61	165161794	165802706	640912	-0.022185	0.00491232	6.30399e-06	-0.0296293	0.00428334	4.62922e-12
MUFA_pct	rs11429307	5	55857025	GT	G	0.188602	0.0360924	0.00417687	5.61451e-18	130	55520154	56120395	600241	0.0339104	0.00615385	3.58935e-08	0.0361864	0.00536695	1.56573e-11
MUFA_pct	rs116843064	19	8429323	A	G	0.0194133	-0.223069	0.0117825	7.33269e-80	389	7718168	8718337	1000169	-0.239339	0.0171291	2.5551e-44	-0.191501	0.0153214	8.04081e-36
MUFA_pct	rs117794084	11	116433496	T	G	0.0158443	0.114434	0.0130302	1.61606e-18	272	116141666	117517884	1376218	0.11074	0.0193835	1.1129e-08	0.110595	0.0166062	2.75433e-11
MUFA_pct	rs11781692	8	19848117	A	C	0.0141432	0.0998634	0.0137926	4.49105e-13	197	19335025	20291749	956724	0.0649081	0.0201076	0.00124688	0.127345	0.0178883	1.09514e-12
MUFA_pct	rs117828446	11	61670646	G	A	0.0120632	0.124655	0.0149207	6.61409e-17	264	60468792	62466262	1997470	0.134976	0.0219739	8.15538e-10	0.106901	0.0191791	2.49853e-08
MUFA_pct	rs11784312	8	10872767	A	G	0.35811	0.0332574	0.00346348	7.91091e-22	194	10269037	12044901	1775864	0.0361789	0.00509807	1.28867e-12	0.0297487	0.00445387	2.41398e-11
MUFA_pct	rs12601079	17	76400329	G	A	0.39951	0.02198	0.00337421	7.33025e-11	372	76140080	76654189	514109	0.0264253	0.00497075	1.06246e-07	0.0173422	0.00433671	6.36765e-05
MUFA_pct	rs1260326	2	27730940	T	C	0.392366	0.096228	0.00333093	4.08162e-183	46	27109887	28651945	1542058	0.0926324	0.00490886	2.86229e-79	0.0930258	0.00427911	1.50601e-104
MUFA_pct	rs12610709	19	56102362	A	G	0.170168	0.0287992	0.00435242	3.67953e-11	402	55852362	56352362	500000	0.0274724	0.00639216	1.72663e-05	0.0269157	0.00560817	1.59391e-06
MUFA_pct	rs12919094	16	69843357	G	A	0.417677	-0.0232287	0.0033109	2.29365e-12	344	69299749	70934445	1634696	-0.0196424	0.00486803	5.46554e-05	-0.0240339	0.00426183	1.7117e-08
MUFA_pct	rs12928099	16	15150505	A	C	0.294832	-0.0744757	0.00357639	3.34647e-96	336	14874327	15883195	1008868	-0.0733156	0.00528615	1.08019e-43	-0.0706224	0.00458288	1.61241e-53
MUFA_pct	rs13108218	4	3443931	A	G	0.378942	0.0276087	0.0034101	5.70652e-16	105	3193931	3719826	525895	0.0322422	0.00502907	1.45158e-10	0.0220964	0.00437763	4.4825e-07
MUFA_pct	rs13246993	7	73022746	A	G	0.128619	-0.121984	0.00485699	5.75315e-139	179	72601167	73373473	772306	-0.12381	0.00717479	1.29277e-66	-0.112047	0.00622708	2.84134e-72
MUFA_pct	rs140570886	6	161013013	C	T	0.015019	-0.261775	0.0134317	1.63891e-84	166	159856463	161935583	2079120	-0.285697	0.0199151	1.27831e-46	-0.227927	0.017165	3.33039e-40
MUFA_pct	rs147981159	11	61824298	A	G	0.0351979	0.0669845	0.00890624	5.45694e-14	264	60468792	62466262	1997470	0.057332	0.0131071	1.22073e-05	0.0722	0.0114552	2.93477e-10
MUFA_pct	rs149137426	11	116682668	A	T	0.0141504	0.0947573	0.0138088	6.80679e-12	272	116141666	117517884	1376218	0.106472	0.0205259	2.13957e-07	0.0811706	0.0176094	4.04121e-06
MUFA_pct	rs1501908	5	156398169	G	C	0.363169	-0.0275714	0.00338371	3.71395e-16	141	155617109	156730648	1113539	-0.0297234	0.00498996	2.58442e-09	-0.0244418	0.00434425	1.84672e-08
MUFA_pct	rs174567	11	61593005	G	A	0.351363	0.204349	0.0033847	0	264	60468792	62466262	1997470	0.193881	0.00498228	0	0.200619	0.00435258	0
MUFA_pct	rs17827918	11	61468165	A	G	0.102778	0.0365912	0.00536549	9.14761e-12	264	60468792	62466262	1997470	0.0313141	0.00792498	7.77836e-05	0.0376761	0.00687934	4.34334e-08
MUFA_pct	rs1801621	11	61731727	C	T	0.0398485	-0.0637345	0.00834507	2.22709e-14	264	60468792	62466262	1997470	-0.08067	0.012278	5.0502e-11	-0.0465513	0.0107355	1.45091e-05
MUFA_pct	rs1801689	17	64210580	C	A	0.0298118	-0.0713554	0.00957738	9.34439e-14	369	63728436	64555051	826615	-0.0863337	0.0140929	9.04661e-10	-0.0559863	0.0123185	5.50293e-06
MUFA_pct	rs180360	11	116598988	G	A	0.263353	-0.0545784	0.00370371	4.02188e-49	272	116141666	117517884	1376218	-0.0623336	0.00545314	3.08305e-30	-0.0437166	0.00476169	4.35237e-20
MUFA_pct	rs190543502	15	43757184	C	T	0.0229768	0.14959	0.0108755	4.99469e-43	323	43427975	44679868	1251893	0.139072	0.0159393	2.70515e-18	0.150267	0.0140381	1.00439e-26
MUFA_pct	rs193084249	1	26987646	G	A	0.0227012	0.0879479	0.0109876	1.20864e-15	6	26737646	27534913	797267	0.0990572	0.016244	1.0781e-09	0.0720746	0.0140767	3.05883e-07
MUFA_pct	rs201456286	6	31978501	T	C	0.0245903	0.0915952	0.0107504	1.60485e-17	150	28427045	33298606	4871561	0.0878092	0.0161526	5.45727e-08	0.0893724	0.0135904	4.85232e-11
MUFA_pct	rs2229738	11	68562328	T	C	0.0653935	0.064538	0.00658601	1.14833e-22	268	68312328	68812328	500000	0.0540286	0.0096434	2.11725e-08	0.0706399	0.0085084	1.03288e-16
MUFA_pct	rs2267375	22	38601231	G	T	0.418579	-0.0216421	0.00330781	6.05684e-11	425	38322440	39346602	1024162	-0.0236919	0.0048509	1.04126e-06	-0.018463	0.00426765	1.51793e-05
MUFA_pct	rs2302364	11	62190700	C	T	0.16692	0.0334224	0.00438692	2.57539e-14	264	60468792	62466262	1997470	0.0429604	0.00645844	2.91193e-11	0.0238388	0.00564043	2.37648e-05
MUFA_pct	rs247616	16	56989590	T	C	0.325252	-0.0386139	0.00347702	1.20404e-28	342	56113528	57568518	1454990	-0.0392032	0.00512784	2.10783e-14	-0.0351797	0.00446394	3.28338e-15
MUFA_pct	rs2642438	1	220970028	A	G	0.296979	0.027775	0.00356101	6.23383e-15	40	220720028	221251142	531114	0.0288511	0.00524627	3.8223e-08	0.0251211	0.00457589	4.03157e-08
MUFA_pct	rs2678379	2	21226560	A	G	0.203557	-0.0777108	0.00404415	3.28222e-82	45	20118519	21760295	1641776	-0.0742099	0.00594666	1.03858e-35	-0.0754622	0.0052054	1.41457e-47
MUFA_pct	rs268	8	19813529	G	A	0.0183299	0.243236	0.0121245	1.98077e-89	197	19335025	20291749	956724	0.24083	0.0177054	4.29595e-42	0.229035	0.0157021	3.84412e-48
MUFA_pct	rs2904552	22	18905964	T	C	0.0959174	0.0387942	0.00564305	6.23261e-12	420	18655964	19447896	791932	0.0401189	0.00829653	1.32961e-06	0.0352806	0.00726408	1.19447e-06
MUFA_pct	rs2943650	2	227105921	C	T	0.352844	-0.0361734	0.00341516	3.3004e-26	74	226772036	227377672	605636	-0.0439934	0.00503055	2.26354e-18	-0.0261375	0.00438899	2.60537e-09
MUFA_pct	rs2980888	8	126507308	T	C	0.299721	0.0672106	0.00355437	1.13262e-79	209	126198845	126894364	695519	0.0791109	0.00522431	9.81969e-52	0.0525542	0.00457651	1.66821e-30
MUFA_pct	rs328	8	19819724	G	C	0.101389	-0.198934	0.00537837	2.10677e-298	197	19335025	20291749	956724	-0.205568	0.00791368	3.33022e-148	-0.180925	0.00691901	3.19384e-150
MUFA_pct	rs3289	8	19823192	C	T	0.0274565	0.147182	0.00997248	2.87714e-49	197	19335025	20291749	956724	0.141805	0.0147917	9.31214e-22	0.140787	0.0127403	2.26109e-28
MUFA_pct	rs34288216	8	19931855	T	C	0.1723	-0.0428411	0.00432223	3.74724e-23	197	19335025	20291749	956724	-0.050355	0.0063565	2.36798e-15	-0.0337609	0.00556247	1.28836e-09
MUFA_pct	rs35225200	4	103146888	C	A	0.0741381	0.0424115	0.00634154	2.2706e-11	115	102862470	103448082	585612	0.0314469	0.00929249	0.000714391	0.0499463	0.00818823	1.0662e-09
MUFA_pct	rs3741298	11	116657561	C	T	0.188587	0.14853	0.00415177	2.33512e-279	272	116141666	117517884	1376218	0.152621	0.00611844	7.37084e-137	0.134858	0.00533415	1.37501e-140
MUFA_pct	rs41272086	6	161008646	A	G	0.107026	0.0508811	0.00527223	4.93579e-22	166	159856463	161935583	2079120	0.0575162	0.00775314	1.19575e-13	0.0417873	0.00678554	7.38117e-10
MUFA_pct	rs4149056	12	21331549	C	T	0.149033	0.0510552	0.00456587	5.10436e-29	280	20834409	22060834	1226425	0.0567384	0.00670408	2.63907e-17	0.0420021	0.00588433	9.53569e-13
MUFA_pct	rs4603265	11	46708196	T	C	0.139112	-0.0356389	0.00471715	4.2016e-14	261	46452160	48148535	1696375	-0.0444899	0.00698425	1.89912e-10	-0.0259842	0.00603582	1.6714e-05
MUFA_pct	rs4793041	17	41932829	G	C	0.162614	0.029163	0.0044227	4.29466e-11	364	41559207	42421206	861999	0.0267239	0.00651512	4.10257e-05	0.0297058	0.0056835	1.72927e-07
MUFA_pct	rs484195	19	45421877	A	G	0.380251	-0.0501579	0.00343161	2.35158e-48	397	43932396	46686564	2754168	-0.0491238	0.00504938	2.33761e-22	-0.047135	0.00441448	1.34407e-26
MUFA_pct	rs4846921	1	230304352	G	A	0.385431	0.0498908	0.00334277	2.4216e-50	41	230044989	230557222	512233	0.0469381	0.00491963	1.44914e-21	0.0493538	0.00429922	1.74205e-30
MUFA_pct	rs4921914	8	18272438	C	T	0.223393	0.0282393	0.0039256	6.33298e-13	196	18000375	18523300	522925	0.0328133	0.00577394	1.32767e-08	0.0220049	0.00505152	1.32533e-05
MUFA_pct	rs536397983	10	102263498	CTT	C	0.211222	0.0377201	0.0040074	4.8916e-21	241	101654344	102609466	955122	0.0425664	0.00590303	5.60186e-13	0.0304084	0.00515022	3.55314e-09
MUFA_pct	rs543711028	11	61525567	C	G	0.0118333	0.105037	0.0150839	3.32991e-12	264	60468792	62466262	1997470	0.118134	0.0221972	1.02878e-07	0.0876098	0.0194019	6.32341e-06
MUFA_pct	rs56090699	8	19998949	C	T	0.296719	-0.0236832	0.00360616	5.13216e-11	197	19335025	20291749	956724	-0.025612	0.00531417	1.44111e-06	-0.018695	0.00463256	5.45144e-05
MUFA_pct	rs5813190	15	63344332	C	CATTA	0.192962	0.0283675	0.00419749	1.40132e-11	328	63094332	64043873	949541	0.0323079	0.00618699	1.77506e-07	0.0235358	0.00539147	1.27028e-05
MUFA_pct	rs58542926	19	19379549	T	C	0.0760214	-0.0461511	0.00615445	6.46706e-14	393	19120340	19976022	855682	-0.0589541	0.00906731	7.97701e-11	-0.031937	0.00790803	5.38223e-05
MUFA_pct	rs60695258	4	88022709	T	C	0.398654	0.0340881	0.00332639	1.22943e-24	112	87721600	88481392	759792	0.0388813	0.00490818	2.36928e-15	0.0277313	0.00426846	8.24212e-11
MUFA_pct	rs6073958	20	44551855	C	T	0.197451	0.0578573	0.00409383	2.5153e-45	412	42792364	45042560	2250196	0.0513866	0.00602946	1.58451e-17	0.059769	0.00526177	6.96615e-30
MUFA_pct	rs61741874	2	27462651	C	T	0.05996	-0.047887	0.00687684	3.3297e-12	46	27109887	28651945	1542058	-0.0563044	0.0101449	2.865e-08	-0.0373062	0.00882576	2.37066e-05
MUFA_pct	rs61779330	1	39967223	A	G	0.228655	0.0347407	0.00388925	4.20066e-19	8	39547055	40671617	1124562	0.0345442	0.00573129	1.67389e-09	0.0323946	0.00499646	9.00255e-11
MUFA_pct	rs61905084	11	116610294	C	T	0.179605	-0.0606375	0.00424511	2.90723e-46	272	116141666	117517884	1376218	-0.0512745	0.00624968	2.34953e-16	-0.0649841	0.00545802	1.15578e-32
MUFA_pct	rs672457	6	139836562	G	A	0.409141	0.0264184	0.00331217	1.51785e-15	165	139579695	140092576	512881	0.0205404	0.00487714	2.53869e-05	0.0297777	0.00425786	2.69614e-12
MUFA_pct	rs68147365	12	57789359	A	G	0.243775	-0.0260579	0.00379012	6.20883e-12	285	55716968	58691256	2974288	-0.0253141	0.0056089	6.39392e-06	-0.0247154	0.00485147	3.50452e-07
MUFA_pct	rs7017756	8	19618498	T	C	0.131388	0.0499418	0.00483684	5.49998e-25	197	19335025	20291749	956724	0.0511652	0.00714756	8.22604e-13	0.0454853	0.00619917	2.19561e-13
MUFA_pct	rs7140110	13	114544024	C	T	0.296908	0.0254232	0.00357457	1.14574e-12	305	114294024	114883822	589798	0.0304089	0.00526688	7.78507e-09	0.0192362	0.00459275	2.81181e-05
MUFA_pct	rs71468663	11	64018104	AC	A	0.045567	0.0657348	0.00781965	4.25813e-17	265	63754723	64268104	513381	0.0691042	0.0115316	2.07353e-09	0.0586184	0.0100396	5.27608e-09
MUFA_pct	rs72836561	17	41926126	T	C	0.0318019	0.118676	0.00929019	2.36237e-37	364	41559207	42421206	861999	0.137871	0.0137031	8.43636e-24	0.0935522	0.0119254	4.37843e-15
MUFA_pct	rs72924290	11	61805045	C	T	0.027923	-0.0670927	0.0100019	1.97837e-11	264	60468792	62466262	1997470	-0.0531349	0.0148359	0.000341792	-0.0728173	0.0127779	1.21079e-08
MUFA_pct	rs74754540	11	61716357	A	G	0.0238455	0.0695782	0.0107004	7.92617e-11	264	60468792	62466262	1997470	0.079451	0.0157994	4.94687e-07	0.0574409	0.0137237	2.84743e-05
MUFA_pct	rs75662196	8	19941656	C	G	0.0256455	-0.0668994	0.0103533	1.03841e-10	197	19335025	20291749	956724	-0.040309	0.0152283	0.00812301	-0.084891	0.0133228	1.8753e-10
MUFA_pct	rs758681528	1	219608231	GA	G	0.158819	0.0299071	0.00451826	3.62232e-11	39	219358231	220004012	645781	0.0327604	0.00663185	7.83251e-07	0.0256426	0.00582417	1.06981e-05
MUFA_pct	rs77913157	8	19949198	T	G	0.0547314	0.0464995	0.00716804	8.77393e-11	197	19335025	20291749	956724	0.0378381	0.0106493	0.0003809	0.0521087	0.00914502	1.21523e-08
MUFA_pct	rs7924036	10	65191645	G	T	0.497123	0.0471762	0.00326117	2.10445e-47	235	64664372	65600279	935907	0.0374878	0.00479805	5.64012e-15	0.0524982	0.00419519	6.66225e-36
MUFA_pct	rs7934157	11	60955332	A	G	0.0455476	-0.0725754	0.00787626	3.15973e-20	264	60468792	62466262	1997470	-0.0795399	0.0115201	5.07517e-12	-0.0616385	0.010185	1.43675e-09
MUFA_pct	rs799157	7	73020301	T	C	0.0434129	0.0801281	0.00798765	1.12344e-23	179	72601167	73373473	772306	0.0911015	0.0118257	1.33595e-14	0.0649875	0.0102203	2.04357e-10
MUFA_pct	rs80343634	11	61753809	T	C	0.0171359	0.0818173	0.0125555	7.21653e-11	264	60468792	62466262	1997470	0.0711172	0.0184827	0.000119276	0.0844904	0.0161447	1.66822e-07
MUFA_pct	rs9265885	6	31313220	G	C	0.444077	0.0216875	0.00329392	4.58837e-11	150	28427045	33298606	4871561	0.0251768	0.00485326	2.13493e-07	0.0170398	0.0042323	5.67457e-05
MUFA_pct	rs9271573	6	32590501	A	C	0.402654	-0.0331187	0.00331504	1.7009e-23	150	28427045	33298606	4871561	-0.0320407	0.0048861	5.50061e-11	-0.032082	0.00425819	4.95479e-14
MUFA_pct	rs987763	6	127281547	T	C	0.406331	-0.0235168	0.00335136	2.27285e-12	160	126416825	127773602	1356777	-0.0242287	0.00493238	9.02337e-07	-0.0207826	0.00431023	1.42557e-06
MUFA_pct	rs998584	6	43757896	A	C	0.481233	0.0280405	0.00327723	1.17561e-17	152	42667063	44056609	1389546	0.0259361	0.00482053	7.45364e-08	0.027678	0.00421721	5.2954e-11
Omega_3_pct	10:65158772_AAAG_A	10	65158772	A	AAAG	0.471879	0.0374236	0.0032547	1.37689e-30	235	64664372	65600279	935907	0.0275916	0.004783	8.016e-09	0.0453024	0.00436165	2.94073e-25
Omega_3_pct	11:116623213_TA_T	11	116623213	TA	T	0.13857	0.0404333	0.00469439	7.16464e-18	272	116141666	117517884	1376218	0.0406106	0.00690313	4.04524e-09	0.039703	0.00628774	2.72433e-10
Omega_3_pct	11:61720105_ATT_A	11	61720105	A	ATT	0.29651	-0.0464533	0.00359921	4.29523e-38	264	60468792	62466262	1997470	-0.0494324	0.00529038	9.50627e-21	-0.0427797	0.00482255	7.38197e-19
Omega_3_pct	1:62980399_CACA_C	1	62980399	CACA	C	0.357395	-0.0347301	0.00339951	1.70244e-24	13	62656034	63791118	1135084	-0.0345795	0.00499223	4.3388e-12	-0.0336701	0.00455903	1.53212e-13
Omega_3_pct	rs1077835	15	58723426	G	A	0.218582	0.0884916	0.00392867	3.35842e-112	326	57949389	59308720	1359331	0.0894072	0.00577406	5.22706e-54	0.085867	0.00526452	9.91114e-60
Omega_3_pct	rs10864728	1	230304914	A	G	0.385423	-0.0219997	0.0033284	3.8615e-11	41	230044989	230557222	512233	-0.0238036	0.00488953	1.12774e-06	-0.0204339	0.00446189	4.66302e-06
Omega_3_pct	rs10909647	11	61862021	G	A	0.0408034	-0.103429	0.0083179	1.75447e-35	264	60468792	62466262	1997470	-0.10789	0.0122441	1.25626e-18	-0.0991377	0.011131	5.35814e-19
Omega_3_pct	rs112272113	11	61386052	G	A	0.0186376	0.0961326	0.0119759	1.0029e-15	264	60468792	62466262	1997470	0.105792	0.0175318	1.60326e-09	0.0851144	0.0161036	1.2568e-07
Omega_3_pct	rs11383931	10	22262673	A	AG	0.263535	-0.0253142	0.00373853	1.2812e-11	232	22005363	22512673	507310	-0.0232264	0.00549762	2.39391e-05	-0.0264596	0.00500745	1.26626e-07
Omega_3_pct	rs11494178	11	61991815	G	A	0.0222166	0.097124	0.0110158	1.18744e-18	264	60468792	62466262	1997470	0.111473	0.0162962	7.94846e-12	0.0827299	0.0146788	1.74508e-08
Omega_3_pct	rs116973573	11	61408765	T	C	0.0357815	-0.0657914	0.00893774	1.83199e-13	264	60468792	62466262	1997470	-0.0787161	0.0131223	1.99799e-09	-0.0543831	0.0119869	5.71674e-06
Omega_3_pct	rs117186302	11	61456420	C	T	0.0225498	0.132046	0.0109826	2.76054e-33	264	60468792	62466262	1997470	0.135554	0.0162349	6.95335e-17	0.127938	0.0146446	2.44785e-18
Omega_3_pct	rs117828446	11	61670646	G	A	0.0120708	-0.23546	0.0148368	1.11269e-56	264	60468792	62466262	1997470	-0.282211	0.0218063	2.83745e-38	-0.192053	0.0198809	4.54939e-22
Omega_3_pct	rs117856748	11	61873886	T	C	0.0267586	-0.0692694	0.0100363	5.14846e-12	264	60468792	62466262	1997470	-0.0824658	0.014677	1.92984e-08	-0.0543302	0.0135082	5.77442e-05
Omega_3_pct	rs1242493	17	17374643	G	A	0.232229	0.030191	0.00383887	3.72357e-15	358	17124643	18274266	1149623	0.0303216	0.00565451	8.23382e-08	0.0297606	0.00513447	6.80175e-09
Omega_3_pct	rs1260326	2	27730940	T	C	0.392361	0.0385767	0.00332104	3.50906e-31	46	27109887	28651945	1542058	0.0418357	0.00488378	1.08594e-17	0.0344588	0.00444813	9.51024e-15
Omega_3_pct	rs12786457	11	61382201	A	G	0.0194246	-0.149949	0.0117419	2.48626e-37	264	60468792	62466262	1997470	-0.170854	0.0173948	9.29089e-23	-0.130028	0.0156277	8.87598e-17
Omega_3_pct	rs12786694	11	61556074	T	C	0.0166612	0.137027	0.0126816	3.31361e-27	264	60468792	62466262	1997470	0.151889	0.0187025	4.6706e-16	0.123203	0.0169431	3.57818e-13
Omega_3_pct	rs141507672	11	61851566	T	C	0.0162933	0.110965	0.0128054	4.52899e-18	264	60468792	62466262	1997470	0.107158	0.0187345	1.06966e-08	0.111353	0.0172287	1.02942e-10
Omega_3_pct	rs145751597	11	61678427	T	C	0.0112947	-0.136891	0.0153666	5.22389e-19	264	60468792	62466262	1997470	-0.161709	0.0226981	1.05406e-12	-0.112812	0.0205024	3.75647e-08
Omega_3_pct	rs145786300	11	61406089	A	G	0.0102185	-0.168355	0.0161715	2.25412e-25	264	60468792	62466262	1997470	-0.159828	0.0237614	1.75021e-11	-0.176328	0.0216747	4.15883e-16
Omega_3_pct	rs145908530	11	62200482	A	G	0.0702726	0.0779271	0.00637813	2.57236e-34	264	60468792	62466262	1997470	0.0825163	0.00940282	1.7285e-18	0.0721979	0.00852443	2.49647e-17
Omega_3_pct	rs147419504	11	61450428	T	C	0.0117659	0.142058	0.0151206	5.7837e-21	264	60468792	62466262	1997470	0.136481	0.0224042	1.12133e-09	0.143746	0.0201232	9.17365e-13
Omega_3_pct	rs149299515	15	58574993	G	A	0.0509107	-0.0582056	0.00750418	8.78006e-15	326	57949389	59308720	1359331	-0.0617165	0.0110468	2.31947e-08	-0.0538039	0.0100426	8.45409e-08
[truncated: 22,614 more rows]

## Sheet: S5
Supplementary Data 5: Summary of proteins shared by 64 metabolite pairs
[truncated: 65 more rows]

[truncated: 27 more sheets: S6, S7, S8, S9, S10, S11, S12, S13, S14, S15, S16, S17, S18, S19, S20, S21, S22, S23, S24, S25 …]
